# Supplementary material for: Evaluation of the efficacy, prognosis and safety of dexamethasone in the treatment of different types of non-puerperal mastitis: A retrospective study
Source: PLoS One. 2025 Jun 11;20(6):e0325739. doi: 10.1371/journal.pone.0325739 (PMC12157058; doi:10.1371/journal.pone.0325739)
Supplement: S1 Data — (XLSX) [file pone.0325739.s001.xlsx]

## Sheet: Data
group	age(years)	pathological diagnosis	Year	Onset time(day)	Childbearing age(years)	the number of births	total number of pregnancies	age at menarche(years)	weight(kg)	height(cm)	BMI	location of the affected breast	lesion size(cm)	duration of breastfeeding(months)	Nipple discharge	Pre-treatment pain score	post-treatment pain scores on day 1	post-treatment pain scores on day 2	the time required for pain to disappear（day）	the time required for the volume to be reduced by half（day）	Number of days of preoperative medication （day）	overall efficacy evaluation	weight gain (full moon face)	menstrual disorders	skin pigmentation	nervous excitability (insomnia)	nausea (vomiting)	rash	diarrhoea	peptic ulcers	hyperglycaemia	water-electrolyte disorders	abnormalities in liver and kidney function	recurrence	new occurrence	satisfaction
A	27.45	PCM	2019	30	20	1	1	12	55.00	161.00	21.2183	Right breast	5	7	Yes	6	5	3	2	3	5	Effective	NO	NO	NO	NO	NO	NO	NO	NO	NO	NO	NO	NO	NO	satisfied
A	25.67	PCM	2019	60	26	2	2	12	65.00	170.00	22.4913	Left breast	5	8	Yes	6	3	2	4	4	5	Effective	NO	NO	NO	NO	NO	NO	NO	NO	NO	NO	NO	NO	NO	satisfied
A	37.84	GLM	2019	7	25	1	1	12	80.00	160.00	31.25	Left breast	6	7	NO	5	2	0	2	3	5	obvious curative effect	NO	NO	NO	NO	NO	NO	NO	NO	NO	NO	NO	NO	NO	satisfied
A	33.39	PCM	2019	5	32	2	2	15	57.00	157.00	23.1247	Right breast	3.5	8	Yes	5	4	2	3	4	5	obvious curative effect	NO	NO	NO	NO	NO	NO	NO	NO	Yes	NO	NO	NO	NO	satisfied
A	31.13	GLM	2020	30	26	1	1	12	73.00	158.00	29.2421	Left breast	7	7	NO	4	3	2	2	3	6	obvious curative effect	NO	NO	NO	NO	NO	NO	NO	NO	NO	NO	NO	NO	NO	satisfied
A	40.19	GLM	2019	7	30	2	3	13	55.00	164.00	20.4491	Right breast	5	6	Yes	4	3	2	5	5	5	obvious curative effect	NO	NO	NO	NO	NO	NO	NO	NO	NO	NO	NO	NO	NO	satisfied
A	34.06	PCM	2019	30	32	1	1	18	65.00	160.00	25.3906	Right breast	4	5	NO	5	4	2	3	5	6	obvious curative effect	NO	NO	NO	NO	NO	NO	NO	NO	NO	NO	NO	NO	NO	satisfied
A	30.17	PCM	2019	5	29	1	1	15	52.00	155.00	21.6441	Bilateral breast	4	6	Yes	5	3	2	3	3	5	obvious curative effect	NO	NO	NO	NO	NO	NO	NO	NO	NO	NO	NO	NO	NO	satisfied
A	32.02	GLM	2021	10	24	1	1	12	55.00	158.00	22.0317	Right breast	5.5	7	Yes	6	3	0	1	3	5	obvious curative effect	NO	NO	NO	NO	NO	NO	NO	NO	NO	NO	NO	NO	NO	satisfied
A	31.03	PCM	2021	7	28	2	2	14	65.00	165.00	23.8751	Left breast	6.5	8	NO	6	4	3	4	4	6	Effective	NO	NO	NO	Yes	NO	NO	NO	NO	Yes	NO	NO	NO	NO	satisfied
A	34.30	GLM	2020	4	28	2	2	14	54.00	163.00	20.3244	Right breast	4.5	6	NO	5	3	3	2	7	7	obvious curative effect	Yes	Yes	NO	Yes	NO	NO	NO	NO	NO	NO	NO	NO	NO	satisfied
A	28.07	GLM	2021	7	26	1	1	12	101.00	164.00	37.5521	Left breast	6	7	NO	6	4	3	2	5	5	obvious curative effect	NO	NO	NO	NO	NO	NO	NO	NO	NO	NO	NO	NO	NO	satisfied
A	33.09	GLM	2021	4	24	3	3	12	53.00	165.00	19.4674	Left breast	6.5	5	Yes	7	4	2	4	4	4	obvious curative effect	NO	NO	NO	NO	NO	NO	NO	NO	NO	NO	NO	NO	NO	satisfied
A	31.30	GLM	2021	8	26	1	1	12	61.00	162.00	23.2434	Left breast	8	7	NO	5	4	3	3	3	5	obvious curative effect	NO	NO	NO	NO	NO	NO	NO	NO	NO	NO	NO	NO	NO	satisfied
A	33.82	PCM	2021	6	29	1	1	13	59.00	164.00	21.9363	Right breast	5	5	Yes	6	4	4	3	3	5	Effective	NO	NO	NO	NO	NO	NO	NO	NO	NO	NO	NO	NO	NO	satisfied
A	27.84	GLM	2021	7	24	1	1	12	65.50	152.00	28.3501	Left breast	11.5	5	Yes	5	4	3	5	5	6	obvious curative effect	NO	NO	NO	NO	NO	NO	NO	NO	Yes	NO	NO	NO	NO	satisfied
A	27.60	PCM	2021	60	20	2	2	11	75.00	154.00	31.6242	Right breast	6.5	8	NO	6	5	4	3	3	5	obvious curative effect	NO	NO	NO	NO	NO	NO	NO	NO	NO	NO	NO	NO	NO	satisfied
A	39.46	GLM	2021	60	27	1	1	12	51.00	159.00	20.1733	Left breast	7	7	Yes	5	3	0	2	2	5	obvious curative effect	NO	NO	NO	NO	NO	NO	NO	NO	NO	NO	NO	NO	NO	satisfied
A	43.70	PCM	2021	10	28	1	1	13	60.00	160.00	23.4375	Right breast	5.5	6	NO	6	6	6	4	4	5	Effective	NO	NO	NO	NO	NO	NO	NO	NO	NO	NO	NO	Yes	NO	satisfied
A	28.70	PCM	2021	6	28	1	1	13	70.00	163.00	26.3465	Left breast	7	5	Yes	4	3	2	4	4	4	Effective	NO	NO	NO	NO	NO	NO	NO	NO	NO	NO	NO	NO	NO	satisfied
A	42.70	GLM	2021	7	23	1	1	12	60.00	164.00	22.3081	Left breast	11	7	NO	4	3	2	3	5	6	obvious curative effect	NO	NO	NO	NO	NO	NO	NO	NO	NO	NO	NO	NO	NO	satisfied
A	41.80	GLM	2021	11	25	2	2	12	54.00	155.00	22.4766	Left breast	10.5	5	Yes	5	3	2	4	4	6	obvious curative effect	NO	NO	NO	NO	NO	NO	NO	NO	NO	NO	NO	NO	NO	satisfied
A	37.85	PCM	2020	10	27	2	2	13	60.00	160.00	23.4375	Left breast	6	7	Yes	5	3	3	4	4	4	Effective	NO	NO	NO	NO	NO	NO	NO	NO	NO	NO	NO	NO	NO	satisfied
A	30.89	GLM	2020	14	32	1	1	12	58.00	151.00	25.4375	Left breast	7	6	NO	6	3	3	4	4	4	obvious curative effect	NO	NO	NO	NO	NO	NO	NO	NO	Yes	NO	NO	NO	NO	satisfied
A	32.14	GLM	2020	7	28	1	1	13	63.00	160.00	24.6094	Right breast	6	7	Yes	6	3	0	2	2	2	obvious curative effect	NO	NO	NO	NO	NO	NO	NO	NO	NO	NO	NO	NO	NO	satisfied
A	29.94	GLM	2021	10	24	2	2	12	58.00	166.00	21.048	Left breast	6.5	8	NO	5	3	0	2	6	6	obvious curative effect	NO	NO	NO	Yes	NO	NO	NO	NO	NO	NO	NO	NO	NO	satisfied
A	35.96	GLM	2021	10	24	1	3	12	80.50	172.00	27.2107	Left breast	7.5	6	Yes	6	3	2	5	5	5	obvious curative effect	NO	NO	NO	NO	NO	NO	NO	NO	NO	NO	NO	NO	NO	satisfied
A	36.95	PCM	2021	9	24	1	3	13	70.00	158.00	28.0404	Right breast	5.5	7	NO	7	6	2	3	3	5	Effective	NO	NO	NO	NO	NO	NO	NO	NO	NO	NO	NO	NO	NO	satisfied
A	32.41	GLM	2020	3	29	2	2	13	65.00	158.00	26.0375	Right breast	9.8	5	Yes	5	3	2	3	2	4	Effective	NO	NO	NO	NO	NO	NO	NO	NO	NO	NO	NO	NO	NO	satisfied
A	47.27	PCM	2021	9	26	1	1	10	66.00	160.00	25.7812	Left breast	6.5	5	Yes	6	4	3	3	6	6	Effective	Yes	NO	NO	NO	NO	NO	NO	NO	NO	NO	NO	NO	Yes	satisfied
A	27.01	GLM	2020	15	28	1	1	13	56.00	160.00	21.875	Right breast	6	5	NO	5	4	3	3	6	6	obvious curative effect	NO	NO	NO	NO	NO	NO	NO	NO	NO	NO	NO	NO	NO	satisfied
A	32.58	GLM	2020	30	28	1	1	13	56.00	160.00	21.875	Right breast	5.5	7	Yes	6	4	3	3	2	5	obvious curative effect	NO	NO	NO	NO	NO	NO	NO	NO	Yes	NO	NO	NO	NO	satisfied
A	26.96	GLM	2020	75	23	2	2	14	78.00	162.00	29.7211	Left breast	11	7	NO	6	4	3	3	6	6	obvious curative effect	NO	NO	NO	NO	NO	NO	NO	NO	NO	NO	NO	NO	NO	satisfied
A	38.20	GLM	2020	8	25	2	5	12	57.00	160.00	22.2656	Left breast	14	7	Yes	5	3	2	3	3	4	obvious curative effect	NO	NO	NO	NO	NO	NO	NO	NO	NO	NO	NO	NO	NO	satisfied
A	34.18	PCM	2021	8	24	2	2	12	72.50	165.00	26.6299	Left breast	8	5	NO	4	4	3	4	3	5	Effective	NO	NO	NO	NO	NO	NO	NO	NO	NO	NO	NO	NO	NO	satisfied
A	34.68	PCM	2021	7	26	2	2	15	78.00	159.00	30.8532	Left breast	9	7	Yes	4	3	2	3	5	6	Effective	NO	NO	NO	NO	NO	NO	NO	NO	NO	NO	NO	NO	NO	satisfied
A	26.57	PCM	2021	9	29	1	1	12	77.00	173.00	25.7276	Left breast	6	5	Yes	5	3	0	2	3	5	obvious curative effect	NO	NO	NO	NO	NO	NO	NO	NO	NO	NO	NO	NO	NO	satisfied
A	32.60	PCM	2021	7	27	1	1	12	54.00	159.00	21.3599	Right breast	6	8	NO	5	3	2	3	3	4	Effective	NO	NO	NO	NO	NO	NO	NO	NO	NO	NO	NO	NO	NO	satisfied
A	36.95	PCM	2020	4	24	2	2	12	62.00	157.00	25.1532	Left breast	6	6	Yes	6	4	0	2	4	5	Effective	NO	NO	NO	NO	NO	NO	NO	NO	NO	NO	NO	NO	NO	satisfied
A	23.11	PCM	2021	10	30	1	1	13	54.50	167.00	19.5418	Left breast	4.5	7	NO	6	4	3	4	4	5	Effective	NO	NO	NO	NO	NO	NO	NO	NO	NO	NO	NO	NO	NO	satisfied
A	33.62	PCM	2021	7	24	2	2	12	80.00	162.00	30.4832	Left breast	4.6	7	Yes	5	3	2	4	3	4	Effective	NO	NO	NO	NO	NO	NO	NO	NO	NO	NO	NO	NO	NO	satisfied
A	27.72	GLM	2021	7	27	1	1	13	64.00	164.00	23.7954	Right breast	5.5	7	NO	6	3	2	3	4	5	obvious curative effect	NO	NO	NO	NO	NO	NO	NO	NO	NO	NO	NO	NO	NO	satisfied
A	29.56	GLM	2020	30	26	2	2	13	53.00	160.00	20.7031	Right breast	6	7	Yes	7	3	3	4	4	4	obvious curative effect	NO	NO	NO	NO	NO	NO	NO	NO	Yes	NO	NO	NO	NO	satisfied
A	36.40	PCM	2020	30	27	1	1	14	57.00	161.00	21.9899	Left breast	5	7	Yes	5	4	2	3	5	7	Effective	Yes	NO	NO	NO	NO	NO	NO	NO	NO	NO	NO	NO	Yes	satisfied
A	30.93	GLM	2020	90	26	1	1	12	59.00	162.00	22.4813	Left breast	7.5	8	NO	6	3	2	3	5	6	obvious curative effect	NO	NO	NO	NO	NO	NO	NO	NO	NO	NO	NO	NO	NO	satisfied
A	38.36	GLM	2020	8	25	1	1	13	57.00	165.00	20.9366	Right breast	5.5	6	Yes	5	3	3	3	5	6	obvious curative effect	NO	NO	NO	NO	NO	NO	NO	NO	NO	NO	NO	NO	NO	satisfied
A	31.57	GLM	2021	10	20	1	1	13	51.00	163.00	19.1953	Right breast	3	5	NO	6	3	2	3	5	6	Effective	NO	NO	NO	NO	NO	NO	NO	NO	NO	NO	NO	NO	NO	satisfied
A	37.15	PCM	2021	7	22	2	2	13	70.00	160.00	27.3438	Right breast	12.5	0	Yes	6	4	3	4	4	5	Effective	NO	NO	NO	NO	NO	NO	NO	NO	NO	NO	NO	NO	NO	satisfied
A	28.83	PCM	2020	7	22	1	1	14	59.00	158.00	23.634	Right breast	8	7	NO	5	4	3	4	5	7	obvious curative effect	Yes	Yes	NO	NO	NO	NO	NO	NO	NO	NO	NO	NO	Yes	satisfied
A	34.06	PCM	2020	5	26	1	1	10	54.00	160.00	21.0938	Right breast	4.9	7	Yes	4	3	2	3	6	6	obvious curative effect	NO	NO	NO	NO	NO	NO	NO	NO	NO	NO	NO	NO	NO	satisfied
A	33.67	PCM	2020	30	20	2	2	13	70	167.00	25.0995	Right breast	6	8	NO	4	3	2	4	5	7	obvious curative effect	Yes	NO	NO	NO	NO	NO	NO	NO	NO	NO	NO	NO	NO	satisfied
A	37.98	GLM	2020	8	24	2	2	12	54.00	161.00	20.8325	Right breast	5	7	Yes	5	3	2	4	4	6	obvious curative effect	NO	NO	NO	NO	NO	NO	NO	NO	NO	NO	NO	NO	NO	satisfied
A	32.65	PCM	2021	60	25	1	1	12	52.00	162.00	19.8141	Left breast	13	5	NO	5	4	3	5	4	6	Effective	NO	NO	NO	NO	NO	NO	NO	NO	NO	NO	NO	NO	NO	satisfied
A	29.25	GLM	2020	15	24	1	1	13	59.50	158.00	23.8343	Left breast	3.8	7	Yes	6	4	3	5	4	5	obvious curative effect	NO	NO	NO	NO	NO	NO	NO	NO	NO	NO	NO	NO	NO	satisfied
A	29.96	GLM	2021	7	30	1	1	13	60.00	158.00	24.0346	Right breast	8	7	Yes	6	3	3	3	4	6	obvious curative effect	NO	NO	NO	NO	NO	NO	NO	NO	NO	NO	NO	NO	NO	satisfied
A	32.21	PCM	2021	14	26	1	1	12	62.00	160.00	24.2188	Right breast	6.7	5	NO	5	4	3	2	5	6	Effective	NO	NO	NO	NO	NO	NO	NO	NO	NO	NO	NO	NO	NO	satisfied
A	29.53	GLM	2021	7	26	1	1	13	72.00	162.00	27.4348	Left breast	7.8	7	Yes	6	4	3	5	4	5	obvious curative effect	NO	NO	NO	NO	NO	NO	NO	NO	NO	NO	NO	NO	NO	satisfied
A	35.14	PCM	2020	7	30	1	1	12	91.00	165.00	33.4252	Left breast	7.5	5	NO	7	4	3	4	5	6	Effective	NO	NO	NO	NO	NO	NO	NO	NO	NO	NO	NO	NO	NO	satisfied
A	25.04	GLM	2020	8	30	1	1	12	48.00	160.00	18.75	Left breast	4.5	7	Yes	5	3	3	4	4	5	obvious curative effect	NO	NO	NO	NO	NO	NO	NO	NO	NO	NO	NO	NO	NO	satisfied
A	55.67	PCM	2021	5	24	2	5	14	51.00	158.00	20.4294	Left breast	4.8	6	NO	6	4	4	3	4	5	obvious curative effect	NO	NO	NO	NO	NO	NO	NO	NO	NO	NO	NO	NO	NO	satisfied
A	32.64	PCM	2020	6	26	1	1	13	45.00	161.00	17.3604	Left breast	5.9	4	Yes	5	4	3	5	4	5	Effective	NO	NO	NO	NO	NO	NO	NO	NO	NO	NO	NO	NO	NO	satisfied
A	32.13	PCM	2018	9	27	1	1	13	51.00	161.00	19.6752	Left breast	8	6	Yes	6	4	3	3	3	5	Effective	NO	NO	NO	NO	NO	NO	NO	NO	NO	NO	NO	NO	NO	satisfied
A	25.74	PCM	2018	20	28	1	1	12	60.00	154.00	25.2994	Right breast	3	7	NO	6	4	3	3	5	7	obvious curative effect	Yes	NO	NO	NO	NO	NO	NO	NO	NO	NO	NO	NO	NO	satisfied
A	29.67	GLM	2017	4	30	2	2	13	75.00	161.00	28.9341	Right breast	10	7	Yes	5	3	4	4	4	6	obvious curative effect	NO	NO	NO	NO	NO	NO	NO	NO	NO	NO	NO	NO	NO	satisfied
A	31.16	PCM	2018	4	24	2	2	13	77.00	160.00	30.0781	Right breast	6.5	8	NO	6	4	3	3	4	5	obvious curative effect	NO	NO	NO	NO	NO	NO	NO	NO	NO	NO	NO	NO	NO	satisfied
A	31.01	GLM	2018	120	25	1	1	12	61.00	161.00	23.533	Left breast	14	6	Yes	7	3	3	5	3	5	obvious curative effect	NO	NO	NO	NO	NO	NO	NO	NO	NO	NO	NO	NO	NO	satisfied
A	33.36	GLM	2021	5	26	2	2	12	50.00	158.00	20.0288	Left breast	14	7	NO	5	3	2	3	4	5	obvious curative effect	NO	NO	NO	NO	NO	NO	NO	NO	NO	NO	NO	NO	NO	satisfied
A	29.10	PCM	2022	60	27	1	1	15	81.50	168.00	28.8761	Right breast	5	5	Yes	6	4	3	5	5	5	Effective	NO	NO	NO	NO	NO	NO	NO	NO	NO	NO	NO	NO	NO	satisfied
A	30.21	PCM	2022	7	28	2	2	12	57.00	157.00	23.1247	Right breast	5	5	Yes	5	4	3	3	3	5	Effective	NO	NO	NO	NO	NO	NO	NO	NO	NO	NO	NO	NO	NO	satisfied
A	30.66	GLM	2022	14	25	1	1	14	52.00	155.00	21.6441	Right breast	8.5	8	NO	6	3	3	6	4	6	obvious curative effect	NO	NO	NO	NO	NO	NO	NO	NO	NO	NO	NO	NO	NO	satisfied
A	40.99	PCM	2022	7	26	1	1	12	65.00	167.00	23.3067	Left breast	8	6	Yes	6	4	3	5	4	5	Effective	NO	NO	NO	NO	NO	NO	NO	NO	NO	NO	NO	NO	NO	satisfied
A	37.69	PCM	2021	10	21	2	2	12	56.00	164.00	20.8209	Left breast	7	7	NO	5	4	3	5	4	5	Effective	NO	NO	NO	NO	NO	NO	NO	NO	NO	NO	NO	NO	NO	satisfied
A	40.87	GLM	2021	60	30	2	2	12	84.50	155.00	35.1717	Right breast	10	6	Yes	4	4	3	4	4	5	obvious curative effect	NO	NO	NO	NO	NO	NO	NO	NO	Yes	NO	NO	NO	NO	satisfied
A	30.13	GLM	2022	7	27	2	2	12	74.00	160.00	28.9062	Left breast	7.5	7	NO	4	3	3	5	5	5	obvious curative effect	NO	NO	NO	NO	NO	NO	NO	NO	NO	NO	NO	NO	NO	satisfied
A	39.26	PCM	2022	30	30	1	1	14	63.00	158.00	25.2363	Right breast	5	5	Yes	5	3	3	4	4	5	Effective	NO	NO	NO	NO	NO	NO	NO	NO	NO	NO	NO	NO	NO	satisfied
A	34.18	PCM	2022	15	25	1	1	14	55.00	166.00	19.9594	Left breast	8	7	Yes	5	4	0	2	6	6	Effective	NO	NO	NO	NO	NO	NO	NO	NO	NO	NO	NO	NO	NO	satisfied
A	30.18	GLM	2022	7	24	2	2	12	64.00	162.00	24.3865	Left breast	5	5	NO	6	3	3	3	4	5	obvious curative effect	NO	NO	NO	NO	NO	NO	NO	NO	NO	NO	NO	NO	NO	satisfied
A	30.84	GLM	2022	30	24	1	1	15	57.00	164.00	21.1927	Right breast	8	7	Yes	6	3	0	2	5	5	obvious curative effect	NO	NO	NO	NO	NO	NO	NO	NO	NO	NO	NO	NO	NO	satisfied
A	33.77	GLM	2022	5	28	1	1	12	112.00	164.00	41.6419	Right breast	9	8	NO	5	3	2	3	6	6	obvious curative effect	NO	NO	NO	NO	NO	NO	NO	NO	NO	NO	NO	NO	NO	satisfied
A	29.97	GLM	2022	4	26	1	1	13	55.00	161.00	21.2183	Right breast	7	8	Yes	6	3	3	3	4	5	Effective	NO	NO	NO	NO	NO	NO	NO	NO	NO	NO	NO	NO	NO	satisfied
A	33.43	GLM	2022	7	30	1	1	11	71.00	157.00	28.8044	Left breast	10	8	Yes	7	5	3	4	3	5	obvious curative effect	NO	NO	NO	NO	NO	NO	NO	NO	NO	NO	NO	NO	NO	satisfied
A	28.53	GLM	2022	90	27	1	1	12	50.00	155.00	20.8117	Right breast	8.7	6	NO	5	3	3	3	4	5	obvious curative effect	NO	NO	NO	NO	NO	NO	NO	NO	NO	NO	NO	NO	NO	satisfied
A	33.62	GLM	2022	60	27	1	1	13	53.00	155.00	22.0604	Right breast	6	8	Yes	6	3	2	4	4	5	obvious curative effect	NO	NO	NO	NO	NO	NO	NO	NO	NO	NO	NO	NO	NO	satisfied
A	30.23	PCM	2022	60	27	1	1	16	64.00	156.00	26.2985	Left breast	7	6	NO	5	4	2	3	3	5	Effective	NO	NO	NO	NO	NO	NO	NO	NO	NO	NO	NO	NO	NO	satisfied
A	37.24	GLM	2022	4	26	2	2	12	80.00	165.00	29.3848	Right breast	8	5	Yes	4	3	3	2	4	6	obvious curative effect	NO	NO	NO	NO	NO	NO	NO	NO	NO	NO	NO	NO	NO	satisfied
A	29.69	PCM	2021	20	30	1	1	13	95.00	160.00	37.1094	Right breast	6	5	NO	4	4	2	3	3	5	Effective	NO	NO	NO	NO	NO	NO	NO	NO	NO	NO	NO	NO	NO	satisfied
A	39.22	GLM	2021	90	26	2	2	13	78.00	165.00	28.6501	Left breast	4	5	Yes	5	3	3	4	4	5	obvious curative effect	NO	NO	NO	NO	NO	NO	NO	NO	NO	NO	NO	NO	NO	satisfied
A	34.48	GLM	2022	15	24	1	1	12	72.50	162.00	27.6254	Right breast	7.8	7	Yes	5	3	3	4	4	5	obvious curative effect	NO	NO	NO	NO	NO	NO	NO	NO	NO	NO	NO	NO	NO	satisfied
A	33.74	PCM	2022	36	23	2	6	13	65.00	155.00	27.0552	Left breast	6.5	8	NO	6	5	3	4	4	6	Effective	NO	NO	NO	NO	NO	NO	NO	NO	NO	NO	NO	NO	NO	satisfied
A	27.64	PCM	2022	15	30	1	1	12	70.00	158.00	28.0404	Right breast	6.8	5	Yes	6	3	3	4	4	5	Effective	NO	NO	NO	NO	NO	NO	NO	NO	NO	NO	NO	NO	NO	satisfied
A	34.81	GLM	2022	45	32	1	1	13	56.00	150.00	24.8889	Left breast	9	8	NO	5	3	2	3	3	5	obvious curative effect	NO	NO	NO	NO	NO	NO	NO	NO	NO	NO	NO	NO	NO	satisfied
A	38.89	PCM	2022	5	27	2	2	12	65.00	162.00	24.7676	Left breast	6	7	Yes	6	3	3	4	4	5	obvious curative effect	NO	NO	NO	NO	NO	NO	NO	NO	NO	NO	NO	NO	NO	satisfied
A	28.68	PCM	2022	9	24	2	2	12	50.00	159.00	19.7777	Left breast	3.6	7	NO	7	4	3	3	3	6	obvious curative effect	NO	NO	NO	NO	NO	NO	NO	NO	NO	NO	NO	NO	NO	satisfied
A	27.83	GLM	2022	68	25	2	2	12	60.00	160.00	23.4375	Right breast	5.3	8	Yes	5	3	2	5	4	5	obvious curative effect	NO	NO	NO	NO	NO	NO	NO	NO	NO	NO	NO	NO	NO	satisfied
A	29.94	PCM	2022	9	28	1	1	14	85.50	163.00	32.1804	Left breast	6	6	Yes	6	4	0	2	3	5	Effective	NO	NO	NO	NO	NO	NO	NO	NO	NO	NO	NO	NO	NO	satisfied
A	36.34	PCM	2022	10	27	1	1	11	46.00	157.00	18.662	Right breast	7.4	5	NO	5	4	2	4	3	5	Effective	NO	NO	NO	NO	NO	NO	NO	NO	NO	NO	NO	NO	NO	satisfied
A	29.63	GLM	2023	30	24	1	1	13	65.00	164.00	24.1672	Right breast		6	Yes	6	3	2	4	3	5	obvious curative effect	NO	NO	NO	NO	NO	NO	NO	NO	NO	NO	NO	NO	NO	satisfied
A	33.72	PCM	2024	4	25	1	1	14	53.00	151.00	23.2446	Left breast	6.8	7	NO	6	4	0	2	4	5	Effective	NO	NO	NO	NO	NO	NO	NO	NO	NO	NO	NO	NO	NO	satisfied
A	28.23	GLM	2023	7	20	2	2	14	53.00	163.00	19.9481	Right breast	5	7	Yes	5	5	5	4	4	5	obvious curative effect	NO	NO	NO	NO	NO	NO	NO	NO	NO	NO	NO	NO	NO	satisfied
A	30.41	PCM	2023	7	25	1	1	13	70.00	164.00	26.0262	Left breast	7	6	NO	6	4	3	4	4	5	Effective	NO	NO	NO	NO	NO	NO	NO	NO	NO	NO	NO	NO	NO	satisfied
A	35.27	GLM	2023	7	25	1	1	13	65.00	157.00	26.3702	Right breast	5.6	8	Yes	7	3	3	4	2	5	obvious curative effect	NO	NO	NO	NO	NO	NO	NO	NO	NO	NO	NO	NO	NO	satisfied
A	35.97	PCM	2023	30	23	1	1	13	76.50	168.00	27.1046	Left breast	10	5	Yes	5	4	2	4	4	6	obvious curative effect	NO	NO	NO	NO	NO	NO	NO	NO	NO	NO	NO	NO	NO	satisfied
A	32.16	PCM	2023	8	23	2	2	15	67.50	168.00	23.9158	Left breast	7.6	7	NO	6	4	2	3	3	5	Effective	NO	NO	NO	NO	NO	NO	NO	NO	NO	NO	NO	NO	NO	satisfied
A	35.49	GLM	2023	30	27	1	1	12	59.50	163.00	22.3945	Right breast	9	6	Yes	5	3	0	2	2	5	obvious curative effect	NO	NO	NO	NO	NO	NO	NO	NO	NO	NO	NO	NO	NO	satisfied
A	40.20	PCM	2023	60	20	1	1	13	56.00	153.00	23.9224	Left breast	4.5	5	NO	6	4	2	3	3	5	obvious curative effect	NO	NO	NO	NO	NO	NO	NO	NO	NO	NO	NO	NO	NO	satisfied
A	35.83	GLM	2024	20	24	2	2	12	92.00	158.00	36.8531	Left breast	10	5	Yes	5	3	2	4	4	5	obvious curative effect	NO	NO	NO	NO	NO	NO	NO	NO	NO	NO	NO	NO	NO	satisfied
A	33.20	GLM	2024	60	24	3	3	13	74.00	162.00	28.1969	Right breast	4	7	Yes	4	3	2	3	3	5	obvious curative effect	NO	NO	NO	NO	NO	NO	NO	NO	NO	NO	NO	NO	NO	satisfied
A	36.41	GLM	2024	70	24	2	2	14	56.00	156.00	23.0112	Left breast	8	6	NO	4	3	2	4	4	5	obvious curative effect	NO	NO	NO	NO	NO	NO	NO	NO	NO	NO	NO	NO	NO	satisfied
A	36.56	GLM	2024	17	30	0	0	16	75.00	165.00	27.5482	Left breast	7	5	Yes	5	3	0	2	5	5	obvious curative effect	NO	NO	NO	NO	NO	NO	NO	NO	NO	NO	NO	NO	NO	satisfied
A	30.54	GLM	2024	86	20	2	2	13	71.00	160.00	27.7344	Right breast	6	7	NO	5	3	2	4	4	6	obvious curative effect	NO	NO	NO	NO	NO	NO	NO	NO	NO	NO	NO	NO	NO	satisfied
A	39.28	GLM	2024	12	23	2	5	13	65.00	160.00	25.3906	Right breast	7	7	Yes	6	3	0	2	5	5	obvious curative effect	NO	NO	NO	Yes	NO	NO	NO	NO	NO	NO	NO	NO	NO	satisfied
A	30.49	GLM	2024	30	24	1	1	13	97.00	158.00	38.856	Left breast	10.5	7	NO	6	3	2	3	3	5	obvious curative effect	NO	NO	NO	NO	NO	NO	NO	NO	NO	NO	NO	NO	NO	satisfied
A	33.51	GLM	2024	58	25	1	1	13	66.00	152.00	28.5665	Right breast	6	8	Yes	5	3	2	3	3	5	obvious curative effect	NO	NO	NO	NO	NO	NO	NO	NO	NO	NO	NO	NO	NO	satisfied
A	40.00	PCM	2024	7	36	1	1	12	77.00	168.00	27.2817	Left breast	3	7	Yes	6	5	2	4	4	6	Effective	NO	NO	NO	NO	NO	NO	NO	NO	NO	NO	NO	NO	NO	unsatisfied
A	27.86	PCM	2024	7	25	1	1	13	77.00	158.00	30.8444	Left breast	7	7	NO	7	4	2	4	4	5	Effective	NO	NO	NO	NO	NO	NO	NO	NO	NO	NO	NO	NO	NO	unsatisfied
A	37.04	GLM	2024	30	25	2	2	12	52.00	160.00	20.3125	Right breast	6	7	Yes	5	3	2	3	3	5	obvious curative effect	NO	NO	NO	NO	NO	NO	NO	NO	NO	NO	NO	NO	NO	satisfied
A	30.85	GLM	2024	6	27	1	1	14	59.00	157.00	23.9361	Left breast	8	7	NO	6	3	3	3	5	7	obvious curative effect	NO	NO	NO	NO	NO	NO	NO	NO	NO	NO	NO	NO	NO	satisfied
A	39.22	GLM	2024	4	28	2	2	14	56.00	161.00	21.6041	Left breast	7	5	Yes	5	3	3	3	5	7	obvious curative effect	Yes	NO	NO	NO	NO	NO	NO	NO	NO	NO	NO	Yes	NO	satisfied
A	31.23	PCM	2024	3	28	1	1	12	48.00	158.00	19.2277	Left breast	6	7	NO	6	4	2	3	4	5	Effective	NO	NO	NO	NO	NO	NO	NO	NO	NO	NO	NO	NO	NO	unsatisfied
B	30.69	GLM	2019	21	25	1	1	12	60.00	155.00	24.974	Left breast	12	7	Yes	6	2	0	3	4	5	obvious curative effect	NO	NO	NO	NO	NO	NO	NO	NO	NO	NO	NO	NO	NO	satisfied
B	34.20	GLM	2019	10	29	1	1	12	78.00	168.00	27.6361	Left breast	11	7	Yes	5	2	0	2	3	4	obvious curative effect	NO	NO	NO	NO	NO	NO	NO	NO	NO	NO	NO	NO	NO	satisfied
B	28.55	PCM	2019	7	26	1	1	14	60.00	162.00	22.8624	Left breast	3	5	NO	6	3	2	2	2	3	obvious curative effect	NO	NO	NO	NO	NO	NO	NO	NO	NO	NO	NO	NO	NO	satisfied
B	30.84	GLM	2019	30	26	1	1	10	87.00	165.00	31.9559	Left breast	6.5	5	Yes	7	2	0	2	3	4	obvious curative effect	NO	NO	NO	NO	NO	NO	NO	NO	NO	NO	NO	NO	NO	satisfied
B	34.51	GLM	2019	4	27	2	2	13	74.00	162.00	28.1969	Left breast	5	7	NO	5	2	0	2	3	5	obvious curative effect	NO	NO	NO	NO	NO	NO	NO	NO	NO	NO	NO	NO	NO	satisfied
B	32.74	PCM	2019	9	27	1	1	10	70.50	156.00	28.9694	Left breast	6	8	Yes	6	3	1	2	5	6	Effective	Yes	NO	NO	NO	NO	NO	NO	NO	NO	NO	NO	Yes	Yes	satisfied
B	26.75	GLM	2019	14	26	1	1	14	65.00	158.00	26.0375	Left breast	8	6	NO	5	2	0	2	4	5	obvious curative effect	NO	NO	NO	NO	NO	NO	NO	NO	NO	NO	NO	NO	NO	satisfied
B	31.71	PCM	2019	7	27	1	1	13	62.00	163.00	23.3355	Right breast	2	5	Yes	6	3	0	1	1	4	obvious curative effect	NO	NO	NO	NO	NO	NO	NO	NO	NO	NO	NO	NO	NO	satisfied
B	31.57	GLM	2019	7	22	1	1	12	66.00	164.00	24.539	Left breast	6	7	Yes	5	2	0	1	3	4	obvious curative effect	NO	NO	NO	NO	NO	NO	NO	NO	NO	NO	NO	NO	NO	unsatisfied
B	27.35	PCM	2019	120	21	2	2	13	60.00	159.00	23.7332	Left breast	7	8	NO	4	3	0	1	3	3	obvious curative effect	NO	NO	NO	NO	NO	NO	NO	NO	NO	NO	NO	NO	NO	satisfied
B	31.49	GLM	2020	60	25	1	1	12	71.00	154.00	29.9376	Right breast	6	5	Yes	4	2	0	2	2	4	obvious curative effect	NO	NO	NO	NO	NO	NO	NO	NO	NO	NO	NO	NO	NO	satisfied
B	26.56	GLM	2019	7	23	2	2	16	54.50	159.00	21.5577	Right breast	4.5	7	NO	5	2	0	1	1	3	obvious curative effect	NO	NO	NO	NO	NO	NO	NO	NO	Yes	NO	NO	NO	NO	satisfied
B	32.13	GLM	2019	8	28	2	2	12	50.00	160.00	19.5312	Right breast	7.5	8	Yes	5	2	0	2	3	4	obvious curative effect	NO	NO	NO	NO	NO	NO	NO	NO	NO	NO	NO	NO	NO	satisfied
B	28.39	PCM	2019	7	25	1	1	14	50.00	165.00	18.3655	Right breast	8	6	Yes	6	2	0	2	4	5	obvious curative effect	NO	NO	NO	NO	NO	NO	NO	NO	NO	NO	NO	NO	NO	unsatisfied
B	31.99	GLM	2020	30	26	1	1	12	90.00	156.00	36.9822	Left breast	6	7	NO	6	2	0	1	1	3	obvious curative effect	NO	NO	NO	NO	NO	NO	NO	NO	NO	NO	NO	NO	NO	satisfied
B	31.90	PCM	2019	12	25	2	2	12	59.00	158.00	23.634	Right breast	8	5	Yes	5	2	0	1	1	3	obvious curative effect	NO	NO	NO	NO	NO	NO	NO	NO	NO	NO	NO	NO	NO	satisfied
B	37.75	PCM	2019	89	29	1	1	14	58.00	165.00	21.3039	Right breast	6	5	NO	6	2	2	1	1	3	obvious curative effect	NO	NO	NO	NO	NO	NO	NO	NO	NO	NO	NO	NO	NO	satisfied
B	41.71	GLM	2019	23	22	2	2	15	77.00	160.00	30.0781	Left breast	9	7	Yes	7	2	0	3	3	4	obvious curative effect	NO	NO	NO	NO	NO	NO	NO	NO	NO	NO	NO	NO	NO	satisfied
B	31.91	GLM	2019	10	29	3	3	14	53.00	161.50	20.3203	Left breast	8	8	NO	5	2	0	2	3	4	obvious curative effect	NO	NO	NO	NO	NO	NO	NO	NO	NO	NO	NO	NO	NO	satisfied
B	28.84	PCM	2019	7	22	2	2	14	56.50	158.00	22.6326	Right breast	7	5	Yes	6	4	2	1	2	3	obvious curative effect	NO	NO	NO	NO	NO	NO	NO	NO	NO	NO	NO	NO	NO	satisfied
B	25.61	PCM	2019	30	22	2	2	15	53.00	163.00	19.9481	Right breast	8	5	Yes	5	3	0	1	2	4	obvious curative effect	NO	NO	NO	NO	NO	NO	NO	NO	NO	NO	NO	NO	NO	unsatisfied
B	28.98	PCM	2020	8	26	1	1	12	70.00	167.00	25.0995	Left breast	6.8	8	NO	6	3	2	2	5	3	obvious curative effect	NO	NO	NO	NO	NO	NO	NO	NO	Yes	NO	NO	NO	NO	satisfied
B	28.80	PCM	2019	60	21	1	1	15	49.00	163.00	18.4425	Left breast	9	8	Yes	6	2	0	1	3	4	obvious curative effect	NO	NO	NO	NO	NO	NO	NO	NO	NO	NO	NO	NO	NO	satisfied
B	30.76	GLM	2020	30	25	1	1	12	51.50	158.00	20.6297	Right breast	11	6	NO	5	2	0	2	3	4	obvious curative effect	NO	NO	NO	NO	NO	NO	NO	NO	NO	NO	NO	NO	NO	satisfied
B	35.65	GLM	2019	23	18	1	4	11	68.00	160.00	26.5625	Bilateral breast	5	5	Yes	6	2	0	1	1	3	obvious curative effect	NO	NO	NO	NO	NO	NO	NO	NO	NO	NO	NO	NO	NO	satisfied
B	25.44	GLM	2019	4	24	2	2	12	70.00	158.00	28.0404	Right breast	6	5	NO	7	2	0	2	3	5	obvious curative effect	NO	NO	NO	NO	NO	NO	NO	NO	NO	NO	NO	NO	NO	satisfied
B	34.58	GLM	2019	9	25	1	1	12	57.00	167.00	20.4382	Bilateral breast	5	8	Yes	5	2	0	1	2	5	obvious curative effect	NO	NO	NO	NO	NO	NO	NO	NO	NO	NO	NO	NO	NO	satisfied
B	31.90	PCM	2019	7	26	1	1	13	57.00	168.00	20.1956	Bilateral breast	7	7	Yes	6	3	0	1	2	4	obvious curative effect	NO	NO	NO	NO	NO	NO	NO	NO	NO	NO	NO	NO	NO	satisfied
B	31.43	PCM	2019	9	24	1	1	12	60.00	160.00	23.4375	Left breast	5.5	5	NO	5	3	0	2	2	2	obvious curative effect	NO	NO	NO	NO	NO	NO	NO	NO	NO	NO	NO	NO	NO	unsatisfied
B	35.10	GLM	2020	30	22	2	2	12	60.00	163.00	22.5827	Left breast	6	8	Yes	6	2	0	1	1	2	obvious curative effect	NO	NO	NO	NO	NO	NO	NO	NO	NO	NO	NO	NO	NO	satisfied
B	27.96	PCM	2021	7	23	2	2	12	61.00	160.00	23.8281	Right breast	8	7	NO	5	3	2	3	3	3	obvious curative effect	NO	NO	NO	NO	NO	NO	NO	NO	NO	NO	NO	NO	NO	satisfied
B	37.84	GLM	2021	10	26	2	2	13	61.00	154.00	25.721	Left breast	8	6	Yes	4	2	0	1	1	2	obvious curative effect	NO	NO	NO	NO	NO	NO	NO	NO	NO	NO	NO	NO	NO	satisfied
B	33.16	PCM	2021	10	30	1	1	13	92.00	160.00	35.9375	Right breast	5.5	7	NO	4	3	2	2	1	3	obvious curative effect	NO	NO	NO	NO	NO	NO	NO	NO	NO	NO	NO	NO	NO	satisfied
B	34.82	PCM	2021	20	25	2	2	12	76.50	162.00	29.1495	Right breast	8	7	Yes	5	2	0	1	1	3	obvious curative effect	NO	NO	NO	NO	NO	NO	NO	NO	NO	NO	NO	NO	NO	satisfied
B	37.20	GLM	2020	7	25	2	2	12	60.00	147.00	27.7662	Left breast	11.5	5	Yes	5	2	0	2	2	3	obvious curative effect	NO	NO	NO	NO	NO	NO	NO	NO	NO	NO	NO	NO	NO	satisfied
B	34.80	GLM	2020	7	27	1	1	14	63.00	158.00	25.2363	Left breast	10	5	NO	6	2	0	2	4	4	obvious curative effect	NO	NO	NO	NO	NO	NO	NO	NO	NO	NO	NO	NO	NO	satisfied
B	34.86	GLM	2021	60	33	1	1	12	69.50	160.00	27.1484	Bilateral breast	7	5	Yes	6	2	0	2	3	3	obvious curative effect	NO	NO	NO	NO	NO	NO	NO	NO	NO	NO	NO	NO	NO	satisfied
B	31.93	GLM	2020	4	24	1	4	12	61.00	162.00	23.2434	Right breast	7	8	NO	5	2	0	2	3	3	obvious curative effect	NO	NO	NO	NO	NO	NO	NO	NO	NO	NO	NO	NO	NO	satisfied
B	29.45	GLM	2020	30	25	1	1	12	71.00	158.00	28.441	Left breast	5.5	8	Yes	6	2	0	2	2	3	obvious curative effect	NO	NO	NO	NO	NO	NO	NO	NO	Yes	NO	NO	NO	NO	satisfied
B	29.08	PCM	2020	30	23	1	1	12	68.00	165.00	24.977	Left breast	7	7	NO	7	3	2	3	3	3	obvious curative effect	NO	NO	NO	NO	NO	NO	NO	NO	NO	NO	NO	NO	NO	satisfied
B	28.60	GLM	2021	7	20	1	1	13	66.50	160.00	25.9766	Left breast	10.5	7	Yes	5	2	2	3	3	4	obvious curative effect	NO	NO	NO	NO	NO	NO	NO	NO	NO	NO	NO	NO	NO	satisfied
B	29.03	GLM	2021	30	26	1	1	12	63.00	163.00	23.7118	Left breast	5	5	Yes	6	2	0	2	3	3	obvious curative effect	NO	NO	NO	NO	NO	NO	NO	NO	NO	NO	NO	NO	NO	satisfied
B	54.69	PCM	2021	7	24	2	2	13	51.00	150.00	22.6667	Left breast	9	8	NO	5	2	0	2	3	3	obvious curative effect	NO	NO	NO	NO	NO	NO	NO	NO	NO	NO	NO	NO	NO	satisfied
B	42.48	PCM	2020	4	23	1	1	13	69.00	150.00	30.6667	Left breast	6	7	Yes	6	2	0	2	3	3	obvious curative effect	NO	NO	NO	NO	NO	NO	NO	NO	NO	NO	NO	NO	NO	satisfied
B	48.19	GLM	2021	8	27	1	1	12	70.00	168.00	24.8016	Left breast	4.5	5	NO	6	2	0	2	2	2	obvious curative effect	NO	NO	NO	NO	NO	NO	NO	NO	NO	NO	NO	NO	NO	satisfied
B	41.88	GLM	2018	10	24	1	1	14	60.00	155.00	24.974	Left breast	4.3	5	Yes	5	2	0	2	3	3	obvious curative effect	NO	NO	NO	NO	NO	NO	NO	NO	NO	NO	NO	NO	NO	satisfied
B	33.68	PCM	2018	9	25	2	2	13	53.00	152.00	22.9398	Right breast	5	5	Yes	6	3	0	2	3	3	obvious curative effect	NO	NO	NO	NO	NO	NO	NO	NO	NO	NO	NO	NO	NO	satisfied
B	32.65	PCM	2017	7	25	2	2	14	69.50	163.00	26.1583	Right breast	5.9	7	NO	7	2	0	2	3	3	obvious curative effect	NO	NO	NO	NO	NO	NO	NO	NO	NO	NO	NO	NO	NO	satisfied
B	31.89	PCM	2018	30	25	1	1	16	60.00	160.00	23.4375	Right breast	7.6	7	Yes	5	3	0	2	4	4	obvious curative effect	NO	NO	NO	NO	NO	NO	NO	NO	NO	NO	NO	NO	NO	satisfied
B	34.66	GLM	2018	11	26	1	1	15	66.00	163.00	24.841	Left breast	10	5	NO	6	2	0	2	4	4	obvious curative effect	NO	NO	NO	NO	NO	NO	NO	NO	NO	NO	NO	NO	NO	satisfied
B	31.92	GLM	2018	4	26	1	1	13	58.00	156.00	23.833	Left breast	7.4	5	Yes	5	2	0	2	4	4	obvious curative effect	NO	NO	NO	NO	NO	NO	NO	NO	NO	NO	NO	NO	NO	satisfied
B	37.34	PCM	2018	7	25	2	2	14	60.00	155.00	24.974	Right breast	8	7	NO	6	3	2	3	3	4	obvious curative effect	NO	NO	NO	NO	NO	NO	NO	NO	Yes	NO	NO	NO	NO	satisfied
B	34.55	GLM	2018	4	22	1	1	11	57.00	160.00	22.2656	Left breast	5	8	Yes	5	2	2	3	3	3	obvious curative effect	NO	NO	NO	NO	NO	NO	NO	NO	NO	NO	NO	NO	NO	satisfied
B	26.75	GLM	2017	10	25	1	1	13	53.50	158.00	21.4309	Right breast	6	7	NO	4	2	0	2	4	3	obvious curative effect	NO	NO	NO	NO	NO	NO	NO	NO	NO	NO	NO	NO	NO	satisfied
B	33.75	GLM	2017	15	24	1	1	12	56.50	164.00	21.0068	Left breast	5	8	Yes	4	2	2	3	3	3	obvious curative effect	NO	NO	NO	NO	NO	NO	NO	NO	NO	NO	NO	NO	NO	satisfied
B	34.20	PCM	2018	60	29	1	1	12	72.00	158.00	28.8415	Right breast	5.5	7	NO	5	3	2	3	3	3	obvious curative effect	NO	NO	NO	NO	NO	NO	NO	NO	NO	NO	NO	NO	NO	satisfied
B	32.27	GLM	2018	8	30	2	2	11	60.00	152.00	25.9695	Right breast	10	7	Yes	5	2	2	3	3	3	obvious curative effect	NO	NO	NO	NO	NO	NO	NO	NO	NO	NO	NO	NO	NO	satisfied
B	28.13	GLM	2018	60	28	2	2	12	64.00	158.00	25.6369	Right breast	5.8	5	NO	6	2	2	2	3	4	obvious curative effect	NO	NO	NO	NO	NO	NO	NO	NO	NO	NO	NO	NO	NO	satisfied
B	28.99	GLM	2018	10	31	2	2	13	62.00	160.00	24.2188	Left breast	11	7	Yes	6	2	0	2	2	3	obvious curative effect	NO	NO	NO	NO	NO	NO	NO	NO	NO	NO	NO	NO	NO	satisfied
B	37.41	PCM	2018	7	24	1	1	12	62.00	160.00	24.2188	Right breast	5	7	Yes	5	3	1	3	4	4	obvious curative effect	NO	NO	NO	NO	NO	NO	NO	NO	NO	NO	NO	NO	NO	satisfied
B	35.11	PCM	2018	90	25	1	1	14	66.00	160.00	25.7812	Right breast	4.8	7	NO	6	2	0	2	4	5	obvious curative effect	NO	NO	NO	NO	NO	NO	NO	NO	NO	NO	NO	NO	NO	satisfied
B	35.82	GLM	2018	15	21	1	1	13	67.00	160.00	26.1719	Left breast	4	8	Yes	7	2	2	3	4	5	obvious curative effect	NO	NO	NO	NO	NO	NO	NO	NO	NO	NO	NO	NO	NO	satisfied
B	36.74	GLM	2018	9	24	1	3	14	65.00	165.00	23.8751	Right breast	8	8	NO	5	2	0	2	2	2	obvious curative effect	NO	NO	NO	NO	NO	NO	NO	NO	NO	NO	NO	NO	NO	satisfied
B	37.41	PCM	2018	60	29	1	1	13	68.00	167.00	24.3824	Left breast	6.7	6	Yes	6	3	0	2	3	4	obvious curative effect	NO	NO	NO	NO	NO	NO	NO	NO	NO	NO	NO	NO	NO	satisfied
B	33.76	GLM	2017	9	27	1	1	14	48.00	157.00	19.4734	Left breast	4.9	8	Yes	5	2	0	2	2	2	obvious curative effect	NO	NO	NO	NO	NO	NO	NO	NO	NO	NO	NO	NO	NO	satisfied
B	34.08	GLM	2018	15	24	1	1	12	52.00	153.00	22.2137	Left breast	7	5	NO	6	2	3	4	3	5	obvious curative effect	NO	NO	NO	NO	NO	NO	NO	NO	NO	NO	NO	NO	NO	satisfied
B	28.57	GLM	2017	3	21	1	1	16	56.50	155.00	23.5172	Right breast	4.3	5	Yes	6	2	0	2	3	4	obvious curative effect	NO	NO	NO	NO	NO	NO	NO	NO	NO	NO	NO	NO	NO	satisfied
B	33.65	GLM	2018	10	24	2	2	13	55.00	165.00	20.202	Left breast	4.2	8	NO	5	2	0	2	2	2	obvious curative effect	NO	NO	NO	NO	NO	NO	NO	NO	Yes	NO	NO	NO	NO	satisfied
B	32.63	GLM	2018	7	24	2	2	13	45.00	159.00	17.7999	Left breast	6.5	7	Yes	6	3	3	3	3	3	obvious curative effect	NO	NO	NO	NO	NO	NO	NO	NO	NO	NO	NO	NO	NO	satisfied
B	38.07	GLM	2018	15	26	2	3	12	65.00	158.00	26.0375	Left breast	8	5	NO	7	2	2	3	3	5	obvious curative effect	NO	NO	NO	NO	NO	NO	NO	NO	NO	NO	NO	NO	NO	satisfied
B	27.03	GLM	2018	6	24	2	2	13	51.50	161.00	19.8681	Right breast	8.5	5	Yes	5	2	2	3	3	6	obvious curative effect	NO	NO	NO	NO	NO	NO	NO	NO	NO	NO	NO	NO	NO	satisfied
B	27.55	PCM	2018	15	30	1	1	12	69.00	158.00	27.6398	Left breast	11	7	NO	6	3	3	3	3	3	Effective	NO	NO	NO	NO	NO	NO	NO	NO	NO	NO	NO	NO	NO	satisfied
B	57.87	PCM	2018	60	24	1	1	10	61.00	157.00	24.7475	Left breast	3.5	7	Yes	5	3	2	3	3	3	obvious curative effect	NO	NO	NO	NO	NO	NO	NO	NO	NO	NO	NO	NO	NO	satisfied
B	28.05	PCM	2018	10	24	2	2	14	53.00	162.00	20.1951	Left breast	5.7	7	NO	6	2	2	2	2	2	obvious curative effect	NO	NO	NO	NO	NO	NO	NO	NO	NO	NO	NO	NO	NO	satisfied
B	40.31	GLM	2018	9	24	1	1	12	64.70	164.00	24.0556	Right breast	10	6	Yes	5	2	2	3	4	5	obvious curative effect	NO	NO	NO	NO	NO	NO	NO	NO	NO	NO	NO	NO	NO	satisfied
B	43.98	PCM	2018	7	25	2	2	15	67.00	155.00	27.8876	Left breast	3.6	4	Yes	4	3	0	2	2	4	obvious curative effect	NO	NO	NO	NO	NO	NO	NO	NO	NO	NO	NO	NO	NO	satisfied
B	32.11	GLM	2018	9	29	2	2	14	78.50	168.00	27.8132	Left breast	5.6	7	NO	4	2	0	2	3	3	obvious curative effect	NO	NO	NO	NO	NO	NO	NO	NO	NO	NO	NO	NO	NO	satisfied
B	34.17	PCM	2018	15	27	1	1	14	65.00	157.00	26.3702	Left breast	6.5	7	Yes	5	2	2	3	4	6	Effective	NO	NO	NO	NO	NO	NO	NO	NO	NO	NO	NO	NO	NO	unsatisfied
B	35.22	PCM	2018	11	26	2	2	13	52.00	165.00	19.1001	Left breast	6.7	7	NO	5	2	0	1	3	3	obvious curative effect	NO	NO	NO	NO	NO	NO	NO	NO	NO	NO	NO	NO	NO	satisfied
B	39.69	PCM	2018	3	21	2	2	13	60.00	159.00	23.7332	Right breast	7.9	6	Yes	6	2	0	2	2	3	obvious curative effect	NO	NO	NO	NO	NO	NO	NO	NO	NO	NO	NO	NO	NO	satisfied
B	39.04	GLM	2018	8	25	1	1	12	65.00	155.00	27.0552	Left breast	1.3	7	NO	6	2	0	1	3	2	recovery	NO	NO	NO	NO	NO	NO	NO	NO	NO	NO	NO	NO	NO	satisfied
B	31.46	PCM	2018	9	29	2	2	13	76.00	172.00	25.6896	Right breast	3.2	8	Yes	5	3	0	2	3	4	obvious curative effect	NO	NO	NO	NO	NO	NO	NO	NO	NO	NO	NO	NO	NO	satisfied
B	30.22	GLM	2018	7	28	2	2	13	62.00	160.00	24.2188	Right breast	7	6	NO	6	3	0	2	3	4	obvious curative effect	NO	NO	NO	NO	NO	NO	NO	NO	NO	NO	NO	NO	NO	satisfied
B	33.46	GLM	2018	10	26	2	2	14	60.00	165.00	22.0386	Right breast	5	5	Yes	7	2	0	1	3	3	obvious curative effect	NO	NO	NO	NO	NO	NO	NO	NO	NO	NO	NO	NO	NO	satisfied
B	34.84	GLM	2018	8	27	1	1	12	58.00	161.00	22.3757	Right breast	9	9	NO	5	2	0	1	3	3	obvious curative effect	NO	NO	NO	NO	NO	NO	NO	NO	NO	NO	NO	NO	NO	satisfied
B	36.24	PCM	2017	96	27	2	2	14	54.00	159.00	21.3599	Left breast	4.8	7	Yes	6	3	0	2	3	4	obvious curative effect	NO	NO	NO	NO	NO	NO	NO	NO	NO	NO	NO	NO	NO	unsatisfied
B	27.12	GLM	2017	10	28	1	1	14	57.00	158.00	22.8329	Right breast	7	5	NO	5	2	0	2	3	4	obvious curative effect	NO	NO	NO	NO	NO	NO	NO	NO	NO	NO	NO	NO	NO	satisfied
B	24.09	GLM	2018	30	32	1	1	13	63.00	158.00	25.2363	Left breast	4.5	5	Yes	6	2	0	1	3	3	obvious curative effect	NO	NO	NO	NO	NO	NO	NO	NO	NO	NO	NO	NO	NO	satisfied
B	31.03	GLM	2022	60	22	1	1	12	50.00	160.00	19.5312	Right breast	5.8	6	Yes	6	2	0	1	3	3	obvious curative effect	NO	NO	NO	NO	NO	NO	NO	NO	NO	NO	NO	NO	NO	satisfied
B	33.43	GLM	2023	10	26	2	2	14	59.00	150.00	26.2222	Left breast	10	8	NO	5	3	0	2	2	2	obvious curative effect	NO	NO	NO	NO	NO	NO	NO	NO	NO	NO	NO	NO	NO	satisfied
B	34.05	GLM	2023	30	24	1	3	13	56.00	161.00	21.6041	Right breast	10	5	Yes	6	2	0	2	3	3	obvious curative effect	NO	NO	NO	NO	NO	NO	NO	NO	NO	NO	NO	NO	NO	satisfied
B	32.87	GLM	2023	60	28	1	1	14	63.00	163.00	23.7118	Left breast	11	6	NO	7	2	0	2	3	3	obvious curative effect	NO	NO	NO	NO	NO	NO	NO	NO	NO	NO	NO	NO	NO	satisfied
B	31.93	GLM	2023	30	24	1	1	13	63.00	158.00	25.2363	Right breast	10	7	Yes	5	2	0	2	3	3	obvious curative effect	NO	NO	NO	NO	NO	NO	NO	NO	NO	NO	NO	NO	NO	satisfied
B	31.54	GLM	2023	30	27	1	1	12	52.00	162.00	19.8141	Right breast	10.5	5	Yes	6	2	0	2	3	4	obvious curative effect	NO	NO	NO	NO	NO	NO	NO	NO	NO	NO	NO	NO	NO	satisfied
B	34.56	PCM	2024	7	26	1	1	13	64.00	160.00	25	Right breast	7	7	NO	5	3	0	2	3	4	obvious curative effect	NO	NO	NO	NO	NO	NO	NO	NO	NO	NO	NO	NO	NO	satisfied
B	42.04	GLM	2024	5	24	1	1	12	47.00	158.00	18.8271	Right breast	5.8	7	Yes	6	3	0	2	2	2	obvious curative effect	NO	NO	NO	NO	NO	NO	NO	NO	NO	NO	NO	NO	NO	satisfied
B	25.19	PCM	2024	15	20	1	1	13	50.00	157.00	20.2848	Right breast	8.4	5	NO	5	2	0	2	3	4	obvious curative effect	NO	NO	NO	NO	NO	NO	NO	NO	NO	NO	NO	NO	NO	satisfied
B	32.45	GLM	2024	76	26	1	1	13	58.00	162.00	22.1003	Bilateral breast	5	5	Yes	4	2	0	2	3	4	obvious curative effect	NO	NO	NO	NO	NO	NO	NO	NO	NO	NO	NO	NO	NO	satisfied
B	33.44	PCM	2024	90	22	1	1	13	76.50	160.00	29.8828	Left breast	7	5	NO	4	3	0	1	3	4	obvious curative effect	NO	NO	NO	NO	NO	NO	NO	NO	NO	NO	NO	NO	NO	satisfied
B	51.41	PCM	2024	30	22	1	1	12	62.00	145.00	29.4887	Right breast	5	5	Yes	5	2	0	2	5	5	obvious curative effect	NO	NO	NO	NO	NO	NO	NO	NO	NO	NO	NO	NO	NO	unsatisfied
B	27.66	GLM	2024	11	24	1	1	14	86.00	160.00	33.5938	Right breast	8	7	NO	5	2	0	1	2	2	obvious curative effect	NO	NO	NO	NO	NO	NO	NO	NO	NO	NO	NO	NO	NO	satisfied
B	32.13	GLM	2024	7	28	2	2	13	70.00	160.00	27.3438	Right breast	8.8	6	Yes	6	2	0	2	2	2	obvious curative effect	NO	NO	NO	NO	NO	NO	NO	NO	NO	NO	NO	NO	NO	satisfied
B	23.98	PCM	2024	4	23	1	1	12	60.00	165.00	22.0386	Right breast	6	8	NO	6	3	0	1	1	2	obvious curative effect	NO	NO	NO	NO	NO	NO	NO	NO	NO	NO	NO	NO	NO	satisfied
B	33.24	GLM	2024	10	23	1	1	13	51.00	163.00	19.1953	Right breast	6	7	Yes	5	2	0	2	2	2	obvious curative effect	NO	NO	NO	NO	NO	NO	NO	NO	NO	NO	NO	NO	NO	satisfied
B	33.87	GLM	2024	90	28	1	1	12	90.00	166.00	32.6608	Left breast	6	5	NO	6	2	0	2	3	4	obvious curative effect	NO	NO	NO	NO	NO	NO	NO	NO	NO	NO	NO	NO	NO	satisfied
B	31.42	GLM	2024	30	25	1	1	12	70.50	167.00	25.2788	Right breast	7	8	Yes	7	2	0	2	2	2	obvious curative effect	NO	NO	NO	NO	NO	NO	NO	NO	NO	NO	NO	NO	NO	satisfied
B	31.38	GLM	2024	4	24	1	1	12	63.50	164.00	23.6095	Left breast	5.6	5	Yes	5	2	0	2	2	2	obvious curative effect	NO	NO	NO	NO	NO	NO	NO	NO	NO	NO	NO	NO	NO	unsatisfied
B	37.25	GLM	2024	5	28	2	4	13	53.00	165.00	19.4674	Left breast	7	5	NO	6	2	0	2	4	5	obvious curative effect	NO	NO	NO	NO	NO	NO	NO	NO	NO	NO	NO	NO	NO	satisfied
B	39.33	GLM	2024	7	27	1	1	13	86.00	165.00	31.5886	Left breast	5	8	Yes	5	2	0	1	2	3	obvious curative effect	NO	NO	NO	NO	NO	NO	NO	NO	NO	NO	NO	NO	NO	satisfied
C	27.36	PCM	2019	15	24	1	1	12	70.00	163.00	26.3465	Right breast	7	0	NO	6	4	3	3	3	6	Effective	NO	NO	NO	NO	NO	NO	NO	NO	NO	NO	NO	NO	NO	satisfied
C	34.67	GLM	2019	4	28	1	1	12	53.00	160.00	20.7031	Left breast	9	6	Yes	6	4	2	3	3	5	obvious curative effect	NO	NO	NO	NO	NO	NO	NO	NO	NO	NO	NO	NO	NO	satisfied
C	32.42	GLM	2019	60	31	1	3	15	73.00	157.00	29.6158	Right breast	9	7	Yes	5	4	3	3	4	5	obvious curative effect	NO	NO	NO	NO	NO	NO	NO	NO	NO	NO	NO	NO	NO	satisfied
C	48.74	PCM	2019	9	26	1	1	14	66.50	158.00	26.6384	Left breast	4	0	NO	6	4	3	3	4	5	Effective	NO	NO	NO	NO	NO	NO	NO	NO	NO	NO	NO	NO	NO	satisfied
C	32.85	GLM	2020	60	30	1	1	14	73.50	160.00	28.7109	Left breast	5.5	0	Yes	7	3	2	3	4	6	obvious curative effect	NO	NO	NO	Yes	NO	NO	NO	NO	Yes	NO	NO	NO	NO	satisfied
C	30.47	GLM	2019	9	25	1	1	13	60.00	154.00	25.2994	Right breast	13	5	NO	5	3	3	3	5	5	obvious curative effect	NO	NO	NO	NO	NO	NO	NO	NO	NO	NO	NO	NO	NO	satisfied
C	38.83	GLM	2019	8	21	2	2	13	56.00	163.00	21.0772	Right breast	5	7	Yes	6	3	2	3	4	5	obvious curative effect	NO	NO	NO	NO	NO	NO	NO	NO	NO	NO	NO	NO	NO	satisfied
C	32.71	PCM	2020	60	21	1	1	13	67.00	159.00	26.5021	Bilateral breast	7	7	NO	5	4	3	3	5	6	Effective	NO	NO	NO	NO	NO	NO	NO	NO	NO	NO	NO	NO	NO	satisfied
C	35.30	GLM	2021	7	26	1	1	12	51.00	158.00	20.4294	Left breast	9.5	5	Yes	6	4	2	4	3	5	obvious curative effect	NO	NO	NO	NO	NO	NO	NO	NO	NO	NO	NO	NO	NO	satisfied
C	34.14	GLM	2021	7	25	1	1	12	48.50	156.00	19.9293	Left breast	6	7	NO	5	3	2	3	4	6	obvious curative effect	NO	NO	NO	NO	NO	NO	NO	NO	NO	NO	NO	NO	NO	satisfied
C	41.20	PCM	2021	5	27	2	2	13	66.00	169.00	23.1084	Right breast	7	8	Yes	4	4	3	3	5	7	Effective	Yes	Yes	NO	NO	NO	NO	NO	NO	NO	NO	NO	NO	Yes	satisfied
C	35.80	GLM	2021	2	31	1	1	14	61.00	164.00	22.68	Left breast	7	8	NO	4	3	3	2	5	5	obvious curative effect	NO	NO	NO	NO	NO	NO	NO	NO	NO	NO	NO	NO	NO	satisfied
C	40.86	GLM	2021	14	28	1	1	10	60.00	160.00	23.4375	Left breast	13	5	Yes	5	3	3	3	4	4	obvious curative effect	NO	NO	NO	NO	NO	NO	NO	NO	NO	NO	NO	NO	NO	satisfied
C	34.72	PCM	2020	8	24	1	1	13	61.00	160.00	23.8281	Left breast	8	7	NO	5	4	4	2	4	5	Effective	NO	NO	NO	NO	NO	NO	NO	NO	NO	NO	NO	NO	NO	satisfied
C	35.58	GLM	2020	7	26	1	1	12	75.00	163.00	28.2284	Left breast	12	7	Yes	6	3	2	3	4	5	obvious curative effect	NO	NO	NO	NO	NO	NO	NO	NO	NO	NO	NO	NO	NO	satisfied
C	27.32	GLM	2020	30	30	2	2	13	75.00	166.00	27.2173	Left breast	6	0	Yes	6	3	3	3	5	6	obvious curative effect	NO	NO	NO	NO	NO	NO	NO	NO	NO	NO	NO	NO	NO	satisfied
C	31.24	GLM	2020	65	27	1	4	11	52.00	160.00	20.3125	Left breast	3	6	NO	5	5	3	3	3	5	obvious curative effect	NO	NO	NO	NO	NO	NO	NO	NO	Yes	NO	NO	NO	NO	satisfied
C	29.40	PCM	2021	90	29	1	1	13	46.50	160.00	18.1641	Right breast	8	7	Yes	6	6	6	3	4	5	Effective	NO	NO	NO	NO	NO	NO	NO	NO	NO	NO	NO	NO	NO	unsatisfied
C	31.18	GLM	2020	3	25	1	1	14	72.00	160.00	28.125	Left breast	10	5	NO	7	3	2	3	4	5	obvious curative effect	NO	NO	NO	NO	NO	NO	NO	NO	NO	NO	NO	NO	NO	satisfied
C	26.60	GLM	2021	7	29	1	1	12	77.00	173.00	25.7276	Right breast	12	7	Yes	5	3	0	1	4	4	obvious curative effect	NO	NO	NO	NO	NO	NO	NO	NO	NO	NO	NO	NO	NO	satisfied
C	35.74	GLM	2020	10	21	1	1	13	58.00	162.00	22.1003	Left breast	9	8	NO	6	3	0	2	5	6	obvious curative effect	NO	NO	NO	Yes	NO	NO	NO	NO	NO	NO	NO	NO	NO	satisfied
C	25.06	GLM	2020	15	33	1	1	16	57.00	160.00	22.2656	Right breast	12	8	Yes	5	3	0	2	4	6	obvious curative effect	NO	NO	NO	NO	NO	NO	NO	NO	NO	NO	NO	NO	NO	satisfied
C	28.32	GLM	2021	4	26	2	2	12	76.00	163.00	28.6048	Right breast	7	5	NO	6	3	3	3	4	4	obvious curative effect	NO	NO	NO	NO	NO	NO	NO	NO	NO	NO	NO	NO	NO	satisfied
C	34.20	PCM	2021	10	26	1	1	15	51.00	162.00	19.433	Right breast	6.9	5	Yes	6	4	0	2	4	4	Effective	NO	NO	NO	NO	NO	NO	NO	NO	NO	NO	NO	NO	NO	satisfied
C	28.07	GLM	2021	6	22	2	2	14	47.00	152.00	20.3428	Right breast	6.5	8	NO	5	3	0	1	3	4	obvious curative effect	NO	NO	NO	NO	NO	NO	NO	NO	NO	NO	NO	NO	NO	satisfied
C	28.32	PCM	2020	20	20	2	2	11	72.00	152.00	31.1634	Left breast	5.8	6	Yes	6	3	2	3	5	6	Effective	NO	NO	NO	NO	NO	NO	NO	NO	NO	NO	NO	NO	NO	satisfied
C	23.85	PCM	2019	5	30	1	1	12	51.00	160.00	19.9219	Right breast	5.5	5	Yes	7	6	2	3	5	5	Effective	NO	NO	NO	NO	NO	NO	NO	NO	NO	NO	NO	NO	NO	satisfied
C	36.76	PCM	2021	3	27	1	1	13	80.00	163.00	30.1103	Left breast	4.5	7	NO	5	4	2	2	2	5	Effective	NO	NO	NO	NO	NO	NO	NO	NO	NO	NO	NO	NO	NO	satisfied
C	62.31	PCM	2020	7	29	1	1	12	93.00	158.00	37.2536	Bilateral breast	9	5	Yes	6	3	2	3	2	4	Effective	NO	NO	NO	NO	NO	NO	NO	NO	NO	NO	NO	NO	NO	satisfied
C	26.95	PCM	2020	15	25	1	1	14	60.00	160.00	23.4375	Right breast	6.7	7	NO	5	4	0	1	6	6	Effective	NO	NO	NO	NO	NO	NO	NO	NO	NO	NO	NO	NO	NO	satisfied
C	25.46	GLM	2020	5	24	1	1	14	101.00	158.00	40.4583	Left breast	7.8	7	Yes	6	3	3	3	5	6	obvious curative effect	Yes	NO	NO	NO	NO	NO	NO	NO	NO	NO	NO	NO	Yes	satisfied
C	28.00	GLM	2020	60	23	1	1	12	65.00	160.00	25.3906	Left breast	8.9	9	NO	4	3	0	1	2	5	obvious curative effect	NO	NO	NO	NO	NO	NO	NO	NO	NO	NO	NO	NO	NO	satisfied
C	34.52	GLM	2020	4	24	1	1	13	62.00	160.00	24.2188	Right breast	9	5	Yes	4	3	0	2	5	6	obvious curative effect	NO	NO	NO	Yes	NO	NO	NO	NO	NO	NO	NO	NO	NO	satisfied
C	29.48	GLM	2021	7	27	1	1	13	91.00	167.00	32.6294	Left breast	9.4	7	NO	5	3	3	3	3	5	obvious curative effect	NO	NO	NO	NO	NO	NO	NO	NO	NO	NO	NO	NO	NO	satisfied
C	44.70	GLM	2020	15	26	1	1	13	72.50	160.00	28.3203	Right breast	9	7	Yes	5	3	0	2	3	4	obvious curative effect	NO	NO	NO	NO	NO	NO	NO	NO	NO	NO	NO	NO	NO	satisfied
C	29.40	GLM	2020	7	22	2	2	13	48.00	150.00	21.3333	Left breast	3	8	NO	6	3	0	2	5	6	obvious curative effect	NO	NO	NO	NO	NO	NO	NO	NO	NO	NO	NO	NO	NO	satisfied
C	27.49	PCM	2020	7	22	2	2	13	49.50	150.00	22	Right breast	5.5	8	Yes	6	4	2	3	3	5	Effective	NO	NO	NO	NO	NO	NO	NO	NO	NO	NO	NO	NO	NO	satisfied
C	33.70	PCM	2021	45	26	2	2	14	71.00	158.00	28.441	Left breast	6.9	5	Yes	5	4	2	3	3	4	Effective	NO	NO	NO	NO	NO	NO	NO	NO	NO	NO	NO	NO	NO	satisfied
C	25.21	PCM	2020	4	32	1	1	11	61.00	162.00	23.2434	Left breast	3.5	7	NO	6	4	2	3	4	5	Effective	NO	NO	NO	NO	NO	NO	NO	NO	NO	NO	NO	NO	NO	satisfied
C	32.80	PCM	2020	30	22	1	1	13	45.00	157.00	18.2563	Right breast	8.5	7	Yes	7	4	0	2	4	5	Effective	NO	NO	NO	NO	NO	NO	NO	NO	Yes	NO	NO	NO	NO	satisfied
C	38.09	GLM	2020	90	24	2	2	13	55.00	156.00	22.6003	Right breast	12	7	NO	5	3	2	3	3	4	obvious curative effect	NO	NO	NO	NO	NO	NO	NO	NO	NO	NO	NO	NO	NO	satisfied
C	24.51	GLM	2018	3	34	3	3	11	49.00	165.00	17.9982	Right breast	7	7	Yes	6	3	0	2	4	5	obvious curative effect	NO	NO	NO	NO	NO	NO	NO	NO	NO	NO	NO	NO	NO	satisfied
C	32.22	PCM	2018	30	22	1	1	13	47.50	163.00	17.878	Left breast	4	8	NO	5	4	0	2	4	4	Effective	NO	NO	NO	NO	NO	NO	NO	NO	NO	NO	NO	NO	NO	satisfied
C	24.43	GLM	2018	3	31	2	2	12	63.00	163.00	23.7118	Left breast	5.9	8	Yes	6	3	0	2	5	7	obvious curative effect	Yes	NO	NO	NO	NO	NO	NO	NO	NO	NO	NO	NO	NO	satisfied
C	28.11	GLM	2018	3	22	2	2	13	48.00	160.00	18.75	Right breast	10	7	Yes	6	3	2	3	5	6	obvious curative effect	NO	NO	NO	NO	NO	NO	NO	NO	NO	NO	NO	NO	NO	satisfied
C	29.91	GLM	2018	11	27	1	1	12	55.00	155.00	22.8928	Left breast	8	8	NO	5	3	3	3	5	6	obvious curative effect	NO	NO	NO	NO	NO	NO	NO	NO	NO	NO	NO	NO	NO	satisfied
C	30.30	GLM	2018	60	24	2	2	13	59.00	165.00	21.6713	Right breast	5.5	8	Yes	6	3	2	3	5	6	obvious curative effect	NO	NO	NO	NO	NO	NO	NO	NO	NO	NO	NO	NO	NO	satisfied
C	30.28	GLM	2018	10	29	1	1	13	67.00	165.00	24.6097	Left breast	3	6	NO	7	3	0	2	4	5	obvious curative effect	NO	NO	NO	NO	NO	NO	NO	NO	NO	NO	NO	NO	NO	satisfied
C	35.53	GLM	2017	30	24	2	2	14	55.00	165.00	20.202	Left breast	6.7	5	Yes	5	3	2	3	5	7	obvious curative effect	Yes	Yes	NO	NO	NO	NO	NO	NO	NO	NO	NO	NO	NO	satisfied
C	37.19	PCM	2018	98	23	1	1	13	69.00	160.00	26.9531	Right breast	4	6	NO	6	4	0	2	6	6	Effective	NO	NO	NO	NO	NO	NO	NO	NO	NO	NO	NO	NO	NO	unsatisfied
C	24.59	PCM	2018	3	25	3	3	13	58.50	158.00	23.4337	Right breast	5.8	8	Yes	5	4	0	2	5	7	Effective	Yes	NO	NO	NO	NO	NO	NO	NO	NO	NO	NO	NO	NO	satisfied
C	29.00	PCM	2018	3	25	1	1	12	90.00	163.00	33.8741	Right breast	6.4	8	NO	6	4	2	3	4	6	Effective	NO	NO	NO	NO	NO	NO	NO	NO	NO	NO	NO	NO	NO	satisfied
C	33.15	GLM	2018	5	27	2	2	13	60.00	165.00	22.0386	Left breast	3.5	7	Yes	4	3	0	2	4	6	obvious curative effect	NO	NO	NO	NO	NO	NO	NO	NO	NO	NO	NO	NO	NO	satisfied
C	34.25	PCM	2018	2	26	1	1	13	61.00	163.00	22.9591	Right breast	9	5	NO	4	4	3	3	4	5	Effective	NO	NO	NO	NO	NO	NO	NO	NO	NO	NO	NO	NO	NO	satisfied
C	28.68	GLM	2018	5	27	2	2	12	56.00	155.00	23.3091	Left breast	7.4	5	Yes	5	4	3	3	4	6	Effective	NO	NO	NO	NO	NO	NO	NO	NO	Yes	NO	NO	NO	NO	satisfied
C	28.82	GLM	2018	30	24	1	1	13	77.00	160.00	30.0781	Left breast	5.8	7	NO	5	3	0	2	5	6	Effective	NO	NO	NO	NO	NO	NO	NO	NO	NO	NO	NO	NO	NO	satisfied
C	29.94	PCM	2018	2	30	1	1	12	73.00	170.00	25.2595	Left breast	6.5	8	Yes	6	4	0	2	4	5	Effective	NO	NO	NO	NO	NO	NO	NO	NO	NO	NO	NO	NO	NO	satisfied
C	49.76	PCM	2017	5	26	1	1	13	56.00	161.00	21.6041	Bilateral breast	9	7	Yes	6	4	3	3	5	6	Effective	NO	NO	NO	NO	NO	NO	NO	NO	NO	NO	NO	NO	NO	satisfied
C	29.35	GLM	2018	30	20	1	1	17	53.00	159.00	20.9644	Left breast	5.6	5	NO	5	3	0	2	4	5	obvious curative effect	NO	NO	NO	NO	NO	NO	NO	NO	NO	NO	NO	NO	NO	satisfied
C	30.14	GLM	2018	5	27	2	2	10	58.00	150.00	25.7778	Right breast	6.3	5	Yes	6	3	0	2	4	5	obvious curative effect	NO	NO	NO	NO	NO	NO	NO	NO	NO	NO	NO	NO	NO	satisfied
C	26.65	GLM	2018	78	24	2	2	13	58.50	160.00	22.8516	Right breast	2.5	7	NO	7	4	0	2	4	5	obvious curative effect	NO	NO	NO	NO	NO	NO	NO	NO	NO	NO	NO	NO	NO	satisfied
C	63.75	GLM	2018	3	24	1	1	14	64.00	160.00	25	Right breast	3.5	7	Yes	5	3	2	3	3	5	obvious curative effect	NO	NO	NO	NO	NO	NO	NO	NO	NO	NO	NO	NO	NO	satisfied
C	56.45	PCM	2018	4	24	1	1	13	53.00	155.00	22.0604	Left breast	6	8	NO	6	4	3	4	5	7	Effective	Yes	NO	NO	Yes	NO	NO	NO	NO	NO	NO	NO	Yes	NO	satisfied
C	27.55	GLM	2021	30	23	2	2	13	74.00	165.00	27.1809	Left breast	5	7	NO	5	3	0	2	4	6	obvious curative effect	NO	NO	NO	NO	NO	NO	NO	NO	NO	NO	NO	NO	NO	satisfied
C	34.89	PCM	2022	30	28	1	1	12	51.00	155.00	21.2279	Left breast	4.5	8	Yes	6	4	3	3	4	5	Effective	NO	NO	NO	NO	NO	NO	NO	NO	NO	NO	NO	NO	NO	satisfied
C	30.32	PCM	2022	30	25	1	1	15	63.00	160.00	24.6094	Right breast	6	6	NO	6	4	3	3	3	5	Effective	NO	NO	NO	NO	NO	NO	NO	NO	NO	NO	NO	NO	NO	satisfied
C	34.20	GLM	2022	60	27	1	1	12	66.00	164.00	24.539	Left breast	8	5	Yes	5	3	2	3	4	5	obvious curative effect	NO	NO	NO	NO	NO	NO	NO	NO	NO	NO	NO	NO	NO	satisfied
C	26.70	PCM	2022	3	24	2	2	12	61.00	158.00	24.4352	Right breast	6	7	Yes	6	4	3	3	5	5	Effective	NO	NO	NO	NO	NO	NO	NO	NO	Yes	NO	NO	NO	NO	satisfied
C	29.75	GLM	2021	90	27	1	1	12	65.00	168.00	23.03	Left breast	12	7	NO	7	4	3	3	3	5	obvious curative effect	NO	NO	NO	NO	NO	NO	NO	NO	NO	NO	NO	NO	NO	satisfied
C	34.31	GLM	2022	7	25	1	1	12	62.00	170.00	21.4533	Right breast	4.9	7	Yes	5	3	3	3	4	6	obvious curative effect	NO	NO	NO	NO	NO	NO	NO	NO	NO	NO	NO	NO	NO	satisfied
C	35.02	PCM	2022	2	24	2	2	15	52.00	163.00	19.5717	Left breast	8	5	NO	6	4	3	3	4	5	Effective	NO	NO	NO	NO	NO	NO	NO	NO	NO	NO	NO	NO	NO	satisfied
C	32.58	GLM	2022	4	24	1	1	12	63.00	160.00	24.6094	Right breast	6.7	7	Yes	5	3	3	3	4	5	obvious curative effect	NO	NO	NO	NO	NO	NO	NO	NO	NO	NO	NO	NO	NO	satisfied
C	31.71	GLM	2022	15	23	1	4	13	68.00	162.00	25.9107	Right breast	9	8	NO	6	3	3	3	4	5	obvious curative effect	NO	NO	NO	NO	NO	NO	NO	NO	NO	NO	NO	NO	NO	satisfied
C	33.69	GLM	2022	3	27	2	2	12	57.00	166.00	20.6852	Right breast	4.5	8	Yes	4	3	3	3	5	5	obvious curative effect	NO	NO	NO	NO	NO	NO	NO	NO	NO	NO	NO	NO	NO	satisfied
C	51.31	PCM	2022	15	30	1	1	12	67.50	165.00	24.7934	Left breast	7	6	NO	4	4	3	4	4	5	Effective	NO	NO	NO	NO	NO	NO	NO	NO	NO	NO	NO	NO	NO	satisfied
C	32.18	PCM	2022	67	25	1	1	11	44.00	147.00	20.3619	Left breast	5.4	5	Yes	5	4	3	3	6	6	Effective	NO	NO	NO	NO	NO	NO	NO	NO	NO	NO	NO	NO	NO	satisfied
C	38.19	GLM	2022	4	32	2	2	13	75.00	164.00	27.8852	Left breast	7.5	7	NO	5	3	3	3	4	5	Effective	NO	NO	NO	NO	NO	NO	NO	NO	NO	NO	NO	NO	NO	satisfied
C	34.82	GLM	2022	15	25	1	1	15	56.00	160.00	21.875	Left breast	7	5	Yes	6	3	0	2	5	5	obvious curative effect	NO	NO	NO	NO	NO	NO	NO	NO	NO	NO	NO	NO	NO	satisfied
C	29.28	GLM	2022	30	30	1	1	12	60.00	158.00	24.0346	Right breast	8	8	NO	6	3	2	4	6	6	obvious curative effect	NO	NO	NO	NO	NO	NO	NO	NO	NO	NO	NO	NO	NO	satisfied
C	42.22	GLM	2022	60	27	1	1	12	66.00	160.00	25.7812	Right breast	8	8	Yes	5	4	3	3	4	5	obvious curative effect	NO	NO	NO	NO	NO	NO	NO	NO	NO	NO	NO	NO	NO	satisfied
C	24.68	PCM	2022	30	25	1	1	12	47.00	157.00	19.0677	Right breast	7	7	Yes	6	5	3	2	3	5	Effective	NO	NO	NO	NO	NO	NO	NO	NO	NO	NO	NO	NO	NO	satisfied
C	31.13	GLM	2022	15	20	1	1	12	57.00	160.00	22.2656	Left breast	10	8	NO	7	4	3	2	4	5	obvious curative effect	NO	NO	NO	NO	NO	NO	NO	NO	NO	NO	NO	NO	NO	satisfied
C	31.38	GLM	2022	13	27	1	1	14	74.00	160.00	28.9062	Right breast	2.5	7	Yes	5	3	2	3	4	5	obvious curative effect	NO	NO	NO	NO	NO	NO	NO	NO	NO	NO	NO	NO	NO	satisfied
C	31.75	GLM	2022	14	23	2	6	13	74.50	161.00	28.7412	Left breast	5.8	7	NO	6	3	0	2	3	5	obvious curative effect	NO	NO	NO	NO	NO	NO	NO	NO	NO	NO	NO	NO	NO	satisfied
C	31.17	GLM	2022	30	24	1	1	12	45.00	159.00	17.7999	Left breast	10.3	5	NO	5	3	3	4	4	6	obvious curative effect	NO	NO	NO	NO	NO	NO	NO	NO	NO	NO	NO	NO	NO	satisfied
C	34.33	GLM	2022	60	27	2	2	13	57.00	160.00	22.2656	Left breast	8.5	5	Yes	6	3	2	4	3	5	obvious curative effect	NO	NO	NO	NO	NO	NO	NO	NO	NO	NO	NO	NO	NO	unsatisfied
C	27.85	GLM	2022	90	20	2	2	14	70.00	166.00	25.4028	Left breast	9	8	NO	6	4	3	3	4	5	obvious curative effect	NO	NO	NO	NO	NO	NO	NO	NO	NO	NO	NO	NO	NO	satisfied
C	32.09	GLM	2023	24	28	1	1	13	47.00	154.00	19.8178	Left breast	5.8	8	Yes	5	3	3	3	4	5	obvious curative effect	NO	NO	NO	NO	NO	NO	NO	NO	NO	NO	NO	NO	NO	satisfied
C	38.52	GLM	2023	12	33	2	2	12	90.00	160.00	35.1562	Left breast	7.5	7	Yes	6	3	3	4	4	6	obvious curative effect	NO	NO	NO	NO	NO	NO	NO	NO	NO	NO	NO	NO	NO	satisfied
C	34.97	GLM	2022	90	22	2	4	13	57.00	160.00	22.2656	Right breast	6.5	8	NO	7	3	3	3	4	5	obvious curative effect	NO	NO	NO	NO	NO	NO	NO	NO	NO	NO	NO	NO	NO	satisfied
C	30.54	GLM	2023	18	27	1	1	12	58.00	158.00	23.2335	Left breast	5	6	Yes	5	3	2	4	3	5	obvious curative effect	NO	NO	NO	NO	NO	NO	NO	NO	NO	NO	NO	NO	NO	satisfied
C	35.43	GLM	2023	5	29	1	4	13	64.00	161.00	24.6904	Left breast	5	5	NO	6	3	3	5	4	5	obvious curative effect	NO	NO	NO	NO	NO	NO	NO	NO	NO	NO	NO	NO	NO	satisfied
C	30.25	GLM	2023	7	24	1	1	12	75.00	161.00	28.9341	Left breast	7	5	Yes	5	4	3	3	3	6	obvious curative effect	NO	NO	NO	NO	NO	NO	NO	NO	NO	NO	NO	NO	NO	satisfied
C	34.97	PCM	2023	5	25	2	2	12	76.00	166.00	27.5802	Right breast	4.3	0	NO	6	5	0	2	4	5	Effective	NO	NO	NO	NO	NO	NO	NO	NO	NO	NO	NO	NO	NO	satisfied
C	35.37	GLM	2023	60	26	2	2	13	67.00	169.00	23.4586	Left breast	8	0	Yes	4	3	0	3	3	5	obvious curative effect	NO	NO	NO	NO	NO	NO	NO	NO	NO	NO	NO	NO	NO	satisfied
C	28.42	GLM	2023	15	21	2	2	13	68.00	158.00	27.2392	Left breast	7.2	8	NO	4	4	2	3	3	5	obvious curative effect	NO	NO	NO	NO	NO	NO	NO	NO	NO	NO	NO	NO	NO	satisfied
C	35.32	PCM	2023	15	26	2	2	13	65.00	169.00	22.7583	Left breast	5.2	0	Yes	5	4	2	3	3	5	Effective	NO	NO	NO	NO	NO	NO	NO	NO	NO	NO	NO	NO	NO	satisfied
C	27.66	GLM	2023	30	23	2	2	13	56.50	151.00	24.7796	Left breast	6	6	NO	5	4	0	4	4	5	obvious curative effect	NO	NO	NO	NO	NO	NO	NO	NO	NO	NO	NO	NO	NO	satisfied
C	40.85	GLM	2023	7	26	2	2	13	50.00	160.00	19.5312	Left breast	6	7	Yes	6	5	5	5	4	5	obvious curative effect	NO	NO	NO	NO	NO	NO	NO	NO	NO	NO	NO	NO	NO	satisfied
C	35.60	GLM	2023	30	29	2	2	12	70.50	160.00	27.5391	Left breast	7.5	5	NO	6	3	3	4	4	5	obvious curative effect	NO	NO	NO	NO	NO	NO	NO	NO	NO	NO	NO	NO	NO	satisfied
C	35.95	PCM	2023	3	23	2	2	13	77.00	165.00	28.2828	Left breast	7.5	7	Yes	5	4	3	3	2	5	Effective	NO	NO	NO	NO	NO	NO	NO	NO	NO	NO	NO	NO	NO	satisfied
C	34.95	PCM	2023	7	22	2	2	11	56.00	152.00	24.2382	Left breast	8	8	Yes	6	4	0	2	4	6	Effective	NO	NO	NO	NO	NO	NO	NO	NO	NO	NO	NO	NO	NO	satisfied
C	47.55	GLM	2023	4	21	2	4	14	58.00	159.00	22.9421	Right breast	4	8	NO	5	3	0	2	3	5	obvious curative effect	NO	NO	NO	NO	NO	NO	NO	NO	NO	NO	NO	NO	NO	satisfied
C	42.69	PCM	2023	4	23	3	3	12	58.00	161.00	22.3757	Right breast	7	6	Yes	7	5	0	2	2	5	Effective	NO	NO	NO	NO	NO	NO	NO	NO	NO	NO	NO	NO	NO	satisfied
C	29.75	GLM	2023	7	24	1	3	14	50.00	160.00	19.5312	Right breast	6.4	7	NO	6	3	0	1	3	5	obvious curative effect	NO	NO	NO	NO	NO	NO	NO	NO	NO	NO	NO	NO	NO	satisfied
C	32.07	GLM	2023	15	27	1	1	14	70.00	170.00	24.2215	Right breast	7.4	6	NO	5	3	2	4	4	5	obvious curative effect	NO	NO	NO	NO	NO	NO	NO	NO	NO	NO	NO	NO	NO	unsatisfied
C	35.37	GLM	2023	7	27	1	1	12	57.00	163.00	21.4536	Left breast	6.7	5	NO	6	3	0	2	3	5	obvious curative effect	NO	NO	NO	NO	NO	NO	NO	NO	NO	NO	NO	NO	NO	satisfied
C	40.21	GLM	2023	30	24	2	2	13	53.00	160.00	20.7031	Left breast	8.5	5	Yes	6	3	0	2	4	5	obvious curative effect	NO	NO	NO	NO	NO	NO	NO	NO	NO	NO	NO	NO	NO	satisfied
C	31.05	PCM	2023	30	26	2	2	16	59.00	164.00	21.9363	Right breast	10.2	8	NO	6	5	2	5	5	5	Effective	NO	NO	NO	NO	NO	NO	NO	NO	NO	NO	NO	NO	NO	satisfied
C	24.94	GLM	2023	15	21	1	1	14	57.00	166.00	20.6852	左乳	8.5	8	Yes	5	3	0	3	4	6	obvious curative effect	NO	NO	NO	NO	NO	NO	NO	NO	NO	NO	NO	NO	NO	satisfied
C	34.61	GLM	2023	30	27	1	1	14	65.00	161.00	25.0762	Right breast	9	8	Yes	7	3	0	3	5	5	obvious curative effect	NO	NO	NO	NO	NO	NO	NO	NO	NO	NO	NO	NO	NO	satisfied
C	30.05	GLM	2023	30	24	1	1	14	95.00	158.00	38.0548	Left breast	9	8	NO	6	3	0	3	3	5	obvious curative effect	NO	NO	NO	NO	NO	NO	NO	NO	NO	NO	NO	NO	NO	satisfied
C	34.93	PCM	2023	15	32	1	1	14	60.00	155.00	24.974	Left breast	6	5	Yes	5	5	2	2	3	5	Effective	NO	NO	NO	NO	NO	NO	NO	NO	NO	NO	NO	NO	NO	satisfied
C	36.29	GLM	2024	60	27	2	2	12	55.00	150.00	24.4444	Left breast	7	8	NO	5	3	2	3	4	6	obvious curative effect	NO	NO	NO	NO	NO	NO	NO	NO	NO	NO	NO	NO	NO	satisfied
C	32.27	GLM	2024	20	25	1	1	12	53.00	150.00	23.5556	Right breast	6	6	Yes	6	4	0	2	4	5	obvious curative effect	NO	NO	NO	NO	NO	NO	NO	NO	NO	NO	NO	NO	NO	satisfied
C	34.67	GLM	2024	30	26	1	1	13	68.00	160.00	26.5625	Left breast	10.5	5	NO	4	3	2	3	3	5	obvious curative effect	NO	NO	NO	NO	NO	NO	NO	NO	NO	NO	NO	NO	NO	satisfied
C	29.67	PCM	2024	30	27	1	1	12	66.50	163.00	25.0292	Right breast	6.7	8	Yes	4	4	3	3	5	7	Effective	Yes	NO	NO	Yes	NO	NO	NO	NO	NO	NO	NO	NO	Yes	satisfied
C	38.42	GLM	2024	90	28	2	2	13	51.00	154.00	21.5045	Right breast	6	8	NO	5	4	3	4	5	7	obvious curative effect	Yes	NO	NO	Yes	NO	NO	NO	NO	NO	NO	NO	Yes	NO	satisfied
C	33.96	GLM	2024	15	20	2	2	13	71.50	165.00	26.2626	Right breast	7	6	Yes	5	3	2	4	4	5	obvious curative effect	NO	NO	NO	NO	NO	NO	NO	NO	NO	NO	NO	NO	NO	satisfied
C	36.16	GLM	2024	60	27	1	1	12	80.00	164.00	29.7442	Right breast	8	5	NO	6	3	2	3	3	3	obvious curative effect	NO	NO	NO	NO	NO	NO	NO	NO	NO	NO	NO	NO	NO	satisfied
C	29.16	PCM	2024	8	25	1	1	14	86.00	165.00	31.5886	Left breast	9	8	Yes	6	4	2	3	5	5	Effective	NO	NO	NO	NO	NO	NO	NO	NO	NO	NO	NO	NO	NO	satisfied
C	28.55	GLM	2024	30	26	1	1	14	52.50	162	20.0046	Right breast	5.5	8	NO	5	3	2	3	4	4	obvious curative effect	NO	NO	NO	NO	NO	NO	NO	NO	NO	NO	NO	NO	NO	satisfied
C	33.11	GLM	2024	93	27	1	1	12	68.00	160.00	26.5625	Left breast	9	6	Yes	6	2	0	4	4	4	obvious curative effect	NO	NO	NO	NO	NO	NO	NO	NO	NO	NO	NO	NO	NO	satisfied
C	32.15	PCM	2024	12	24	1	1	14	67.00	168.00	23.7387	Left breast	5	5	Yes	7	3	2	2	4	4	Effective	NO	NO	NO	NO	NO	NO	NO	NO	NO	NO	NO	NO	NO	satisfied
C	36.56	GLM	2024	60	28	2	2	14	67.50	166.00	24.4956	Right breast	4	5	NO	5	3	2	3	3	3	obvious curative effect	NO	NO	NO	NO	NO	NO	NO	NO	NO	NO	NO	NO	NO	satisfied
D	30.63	GLM	2019	10	26	1	1	12	55.00	170.00	19.0311	Right breast	10	7	Yes	5	4	4	*	*	8	invalid	NO	NO	NO	Yes	NO	NO	NO	NO	NO	NO	NO	NO	NO	satisfied
D	29.99	PCM	2019	30	26	1	1	15	51.00	165.00	18.7328	Left breast	8	7	NO	6	6	5	*	*	6	invalid	NO	NO	NO	NO	NO	NO	NO	NO	NO	NO	NO	NO	NO	satisfied
D	31.10	PCM	2019	30	24	1	1	13	61.50	162.00	23.4339	Right breast	4	7	Yes	6	5	4	*	*	6	invalid	NO	NO	NO	NO	NO	NO	NO	NO	NO	NO	NO	NO	NO	unsatisfied
D	35.36	PCM	2019	15	24	1	1	12	76.00	162.00	28.959	Right breast	3.5	8	NO	6	4	4	*	*	6	invalid	NO	NO	NO	NO	NO	NO	NO	NO	NO	NO	NO	NO	NO	satisfied
D	30.26	PCM	2019	7	25	2	2	12	59.00	163.00	22.2063	Left breast	2	5	Yes	5	5	4	*	*	6	invalid	NO	NO	NO	NO	NO	NO	NO	NO	NO	NO	NO	NO	NO	satisfied
D	22.53	PCM	2019	30	23	1	1	13	54.00	160.00	21.0938	Left breast	6	4	NO	6	5	4	*	*	6	invalid	NO	NO	NO	NO	NO	NO	NO	NO	NO	NO	NO	NO	NO	satisfied
D	27.88	PCM	2019	5	20	1	1	12	44.00	162.00	16.7657	Left breast	6.5	7	NO	7	5	3	*	*	6	invalid	NO	NO	NO	NO	NO	NO	NO	NO	NO	NO	NO	NO	NO	satisfied
D	60.42	PCM	2019	23	22	1	1	12	53.00	154.00	22.3478	Right breast	7	7	NO	5	5	4	*	*	7	invalid	NO	NO	NO	NO	NO	NO	NO	NO	NO	NO	NO	NO	NO	satisfied
D	37.20	GLM	2019	3	25	1	1	12	81.00	168.00	28.699	Right breast	6.5	7	Yes	6	4	4	*	*	6	invalid	NO	NO	NO	NO	NO	NO	NO	NO	NO	NO	NO	NO	NO	satisfied
D	30.79	PCM	2019	10	28	1	1	12	60.00	167.00	21.5139	Right breast	3.5	8	NO	5	5	5	*	*	6	invalid	NO	NO	NO	NO	NO	NO	NO	NO	NO	NO	NO	NO	NO	satisfied
D	33.96	GLM	2019	4	25	1	1	11	63.00	153.00	26.9127	Right breast	8	5	Yes	6	4	4	*	*	7	invalid	NO	NO	NO	NO	NO	NO	NO	NO	NO	NO	NO	NO	NO	satisfied
D	31.81	PCM	2019	7	26	2	2	11	83.50	156.00	34.3113	Left breast	5	4	Yes	6	5	5	*	*	6	invalid	NO	NO	NO	NO	NO	NO	NO	NO	NO	NO	NO	NO	NO	satisfied
D	36.53	PCM	2019	89	26	1	1	13	57.00	160.00	22.2656	Right breast	4	7	NO	5	5	4	*	*	6	invalid	NO	NO	NO	NO	NO	NO	NO	NO	NO	NO	NO	NO	NO	satisfied
D	32.33	PCM	2020	6	24	1	1	12	48.00	160.00	18.75	Left breast	6	7	Yes	5	5	5	*	*	6	invalid	NO	NO	NO	NO	NO	NO	NO	NO	NO	NO	NO	NO	NO	satisfied
D	31.73	GLM	2020	20	27	1	1	13	54.50	162.00	20.7667	Left breast	8	0	NO	5	4	4	*	*	7	invalid	NO	NO	NO	NO	NO	NO	NO	NO	NO	NO	NO	NO	NO	satisfied
D	37.29	PCM	2020	23	25	2	2	14	52.00	157.00	21.0962	Right breast	7	8	Yes	6	5	4	*	*	6	invalid	NO	NO	NO	NO	NO	NO	NO	NO	NO	NO	NO	NO	NO	satisfied
D	30.49	GLM	2019	60	26	1	1	12	69.00	159.00	27.2932	Left breast	6	7	NO	6	4	3	*	*	6	invalid	NO	NO	NO	NO	NO	NO	NO	NO	NO	NO	NO	NO	NO	satisfied
D	29.89	PCM	2020	7	24	1	1	12	79.00	165.00	29.0174	Right breast	4	7	Yes	6	5	4	*	*	8	invalid	NO	NO	NO	NO	NO	NO	NO	NO	NO	NO	NO	NO	NO	satisfied
D	31.89	PCM	2020	7	24	2	2	13	78.00	165.00	28.6501	Bilateral breast	13	5	NO	6	5	4	*	*	6	invalid	NO	NO	NO	NO	NO	NO	NO	NO	NO	NO	NO	NO	NO	satisfied
D	29.83	PCM	2020	10	24	1	1	12	48.00	160.00	18.75	Left breast	8.5	5	Yes	7	7	3	*	*	7	invalid	NO	NO	NO	NO	NO	NO	NO	NO	NO	NO	NO	NO	NO	satisfied
D	36.34	GLM	2020	15	25	1	1	12	76.50	158.00	30.6441	Right breast	4.5	7	NO	5	5	4	*	*	6	invalid	NO	NO	NO	NO	NO	NO	NO	NO	NO	NO	NO	NO	NO	satisfied
D	31.31	PCM	2021	7	20	2	2	12	66.00	159.00	26.1066	Right breast	7	7	Yes	6	6	5	*	*	8	invalid	NO	NO	NO	NO	NO	NO	NO	NO	NO	NO	NO	NO	NO	satisfied
D	23.03	PCM	2021	30	26	1	1	11	52.00	152.00	22.5069	Right breast	5.5	7	Yes	6	6	5	*	*	6	invalid	NO	NO	NO	NO	NO	NO	NO	NO	NO	NO	NO	NO	NO	satisfied
D	30.13	GLM	2021	2	26	2	2	12	54.00	161.00	20.8325	Left breast	9	8	NO	5	5	3	*	*	6	invalid	NO	NO	NO	NO	NO	NO	NO	NO	NO	NO	NO	NO	NO	satisfied
D	24.05	GLM	2021	7	28	1	1	12	62.50	163.00	23.5237	Right breast	9	8	Yes	6	5	3	*	*	7	invalid	NO	NO	NO	NO	NO	NO	NO	NO	NO	NO	NO	NO	NO	satisfied
D	34.06	PCM	2021	3	26	1	1	12	49.00	160.00	19.1406	Left breast	6.5	7	NO	5	5	4	*	*	7	invalid	NO	NO	NO	NO	NO	NO	NO	NO	NO	NO	NO	NO	NO	satisfied
D	33.10	GLM	2021	8	26	2	4	12	73.00	158.00	29.2421	Right breast	9	5	NO	6	5	4	*	*	7	invalid	NO	NO	NO	NO	NO	NO	NO	NO	NO	NO	NO	NO	NO	satisfied
D	36.93	GLM	2021	20	21	2	2	12	58.00	162.00	22.1003	Left breast	12	5	NO	7	4	3	*	*	6	invalid	NO	NO	NO	NO	NO	NO	NO	NO	NO	NO	NO	Yes	NO	satisfied
D	34.88	PCM	2020	7	31	1	1	13	62.00	165.00	22.7732	Right breast	7	4	Yes	5	5	4	*	*	7	invalid	NO	NO	NO	NO	NO	NO	NO	NO	NO	NO	NO	NO	NO	satisfied
D	42.07	PCM	2021	4	26	1	1	12	70.00	165.00	25.7117	Left breast	4.5	8	NO	6	5	3	*	*	6	invalid	NO	NO	NO	NO	NO	NO	NO	NO	NO	NO	NO	NO	NO	satisfied
D	35.90	GLM	2020	120	30	1	1	12	71.00	163.00	26.7229	Left breast	12	7	Yes	5	4	4	*	*	7	invalid	NO	NO	NO	NO	NO	NO	NO	NO	NO	NO	NO	NO	NO	satisfied
D	34.78	GLM	2021	30	26	2	2	15	77.00	159.00	30.4577	Left breast	13	7	Yes	4	4	4	*	*	6	invalid	NO	NO	NO	NO	NO	NO	NO	NO	NO	NO	NO	NO	NO	satisfied
D	36.13	PCM	2021	3	24	2	4	12	64.00	161.00	24.6904	Left breast	4	8	NO	6	5	4	*	*	6	Effective	NO	NO	NO	NO	NO	NO	NO	NO	NO	NO	NO	NO	NO	satisfied
D	31.09	PCM	2020	6	25	1	1	14	71.00	160.00	27.7344	Left breast	8	7	Yes	5	5	4	*	*	7	invalid	NO	NO	NO	NO	NO	NO	NO	NO	NO	NO	NO	NO	NO	satisfied
D	23.36	GLM	2021	30	23	1	1	12	66.00	165.00	24.2424	Right breast	8.8	7	NO	4	4	4	*	*	6	invalid	NO	NO	NO	NO	NO	NO	NO	NO	NO	NO	NO	NO	NO	satisfied
D	31.87	GLM	2021	15	30	1	1	12	52.00	159.00	20.5688	Left breast	12	6	Yes	5	5	4	*	*	6	invalid	NO	NO	NO	NO	NO	NO	NO	NO	NO	NO	NO	Yes	NO	satisfied
D	30.08	GLM	2021	30	26	2	2	14	74.50	158.00	29.843	Left breast	10	5	NO	6	5	4	*	*	6	invalid	NO	NO	NO	NO	NO	NO	NO	NO	NO	NO	NO	NO	NO	satisfied
D	32.88	GLM	2021	5	31	2	2	13	45.00	152.00	19.4771	Right breast	5.7	7	Yes	6	5	4	*	*	7	invalid	NO	NO	NO	NO	NO	NO	NO	NO	NO	NO	NO	NO	NO	satisfied
D	32.71	GLM	2020	5	24	1	1	12	57.00	160.00	22.2656	Left breast	6.5	7	NO	5	5	5	*	*	7	invalid	NO	NO	NO	NO	NO	NO	NO	NO	NO	NO	NO	NO	NO	satisfied
D	31.09	PCM	2020	7	27	2	2	13	62.00	158.00	24.8358	Left breast	7.5	5	Yes	6	5	3	*	*	6	invalid	NO	NO	NO	NO	NO	NO	NO	NO	NO	NO	NO	NO	NO	satisfied
D	27.04	PCM	2020	3	25	2	2	13	57.00	158.00	22.8329	Left breast	7.3	8	NO	7	5	5	*	*	6	invalid	NO	NO	NO	NO	NO	NO	NO	NO	NO	NO	NO	NO	NO	satisfied
D	32.49	GLM	2020	20	21	2	2	12	80.00	160.00	31.25	Left breast	7.5	8	Yes	5	5	5	*	*	6	invalid	NO	NO	NO	NO	NO	NO	NO	NO	NO	NO	NO	NO	NO	satisfied
D	25.42	GLM	2020	30	21	2	2	12	80.00	160.00	31.25	Right breast	11	6	Yes	6	6	5	*	*	6	invalid	NO	NO	NO	NO	NO	NO	NO	NO	NO	NO	NO	NO	NO	satisfied
D	49.23	PCM	2021	2	20	2	2	13	77.00	167.00	27.6095	Left breast	10	6	NO	5	5	4	*	*	7	invalid	NO	NO	NO	NO	NO	NO	NO	NO	NO	NO	NO	NO	NO	satisfied
D	27.34	GLM	2021	7	21	1	3	14	55.00	155.00	22.8928	Right breast	10	5	Yes	6	5	4	*	*	6	invalid	NO	NO	NO	NO	NO	NO	NO	NO	NO	NO	NO	NO	NO	satisfied
D	23.75	GLM	2020	4	18	2	2	12	52.00	162.00	19.8141	Right breast	11.2	5	NO	6	5	4	*	*	6	invalid	NO	NO	NO	NO	NO	NO	NO	NO	NO	NO	NO	NO	NO	satisfied
D	32.73	GLM	2020	60	23	1	1	14	51.00	160.00	19.9219	Right breast	9	7	NO	5	4	4	*	*	8	invalid	NO	NO	NO	NO	NO	NO	NO	NO	NO	NO	NO	NO	NO	satisfied
D	44.68	GLM	2020	30	29	2	2	12	58.00	164.00	21.5645	Right breast	6.8	7	NO	6	5	4	*	*	6	invalid	NO	NO	NO	NO	NO	NO	NO	NO	NO	NO	NO	NO	NO	satisfied
D	33.02	GLM	2021	7	27	1	1	13	50.00	156.00	20.5457	Left breast	6.3	6	Yes	7	5	4	*	*	6	invalid	NO	NO	NO	NO	NO	NO	NO	NO	NO	NO	NO	NO	NO	satisfied
D	35.73	GLM	2021	20	27	1	3	12	88.50	170.00	30.6228	Left breast	4	8	NO	5	5	5	*	*	6	invalid	NO	NO	NO	NO	NO	NO	NO	NO	NO	NO	NO	NO	NO	satisfied
D	31.78	PCM	2021	30	24	1	3	14	44.50	156.00	18.2857	Left breast	10	6	Yes	6	5	5	*	*	6	invalid	NO	NO	NO	NO	NO	NO	NO	NO	NO	NO	NO	NO	NO	satisfied
D	34.52	GLM	2021	60	24	2	2	14	63.00	168.00	22.3214	Left breast	11	4	Yes	5	5	3	*	*	6	invalid	NO	NO	NO	NO	NO	NO	NO	NO	NO	NO	NO	NO	NO	satisfied
D	31.81	PCM	2020	30	22	1	1	13	44.00	157.00	17.8506	Right breast	6.5	8	NO	6	6	4	*	*	7	invalid	NO	NO	NO	NO	NO	NO	NO	NO	NO	NO	NO	NO	Yes	satisfied
D	35.21	PCM	2020	7	27	1	1	11	65.00	158.00	26.0375	Right breast	5.5	8	Yes	5	5	4	*	*	6	invalid	NO	NO	NO	NO	NO	NO	NO	NO	NO	NO	NO	NO	NO	satisfied
D	29.13	GLM	2018	90	20	2	2	12	66.50	164.00	24.7249	Left breast	6	5	NO	4	4	3	*	*	6	invalid	NO	NO	NO	NO	NO	NO	NO	NO	NO	NO	NO	NO	NO	satisfied
D	35.39	GLM	2018	21	24	2	2	11	51.00	154.00	21.5045	Left breast	6	7	Yes	4	4	3	*	*	7	invalid	NO	NO	NO	NO	NO	NO	NO	NO	NO	NO	NO	NO	NO	satisfied
D	35.49	GLM	2018	8	28	2	2	12	53.00	157.00	21.5019	Right breast	3	7	NO	5	5	3	*	*	7	Effective	NO	NO	NO	NO	NO	NO	NO	NO	NO	NO	NO	NO	NO	satisfied
D	61.99	GLM	2018	20	26	1	1	13	73.00	165.00	26.8136	Left breast	6.7	6	Yes	6	6	4	*	*	6	invalid	NO	NO	NO	NO	NO	NO	NO	NO	NO	NO	NO	NO	NO	satisfied
D	29.85	GLM	2018	7	25	2	2	13	58.00	154.00	24.4561	Left breast	14	7	NO	6	6	4	*	*	6	invalid	NO	NO	NO	NO	NO	NO	NO	NO	NO	NO	NO	NO	NO	satisfied
D	33.36	GLM	2018	7	28	1	1	13	73.00	160.00	28.5156	Right breast	8.3	7	Yes	5	5	5	*	*	8	invalid	NO	NO	NO	NO	NO	NO	NO	NO	NO	NO	NO	NO	NO	satisfied
D	26.63	PCM	2018	7	29	2	2	10	50.00	158.00	20.0288	Right breast	3.5	7	NO	6	6	4	*	*	6	invalid	NO	NO	NO	NO	NO	NO	NO	NO	NO	NO	NO	Yes	NO	satisfied
D	29.37	GLM	2018	15	24	2	2	12	56.00	158.00	22.4323	Left breast	12	7	Yes	7	5	3	*	*	6	invalid	NO	NO	NO	NO	NO	NO	NO	NO	NO	NO	NO	NO	NO	satisfied
D	41.32	GLM	2018	20	25	2	2	12	51.00	160.00	19.9219	Left breast	7	8	Yes	5	4	5	*	*	6	invalid	NO	NO	NO	NO	NO	NO	NO	NO	NO	NO	NO	NO	NO	satisfied
D	36.24	GLM	2022	60	26	1	1	13	64.00	151.00	28.0689	Right breast	6	7	NO	6	6	4	*	*	6	invalid	NO	NO	NO	NO	NO	NO	NO	NO	NO	NO	NO	NO	NO	satisfied
D	28.34	GLM	2022	3	24	1	1	13	57.00	158.00	22.8329	Right breast	7	8	Yes	5	5	5	*	*	5	invalid	NO	NO	NO	NO	NO	NO	NO	NO	NO	NO	NO	Yes	Yes	satisfied
D	36.50	PCM	2022	14	20	2	2	13	79.00	160.00	30.8594	Left breast	10	8	Yes	6	5	4	*	*	7	invalid	NO	NO	NO	NO	NO	NO	NO	NO	NO	NO	NO	NO	NO	satisfied
D	27.44	PCM	2022	30	24	1	1	13	84.50	170.00	29.2388	Right breast	4	5	NO	6	6	4	*	*	6	invalid	NO	NO	NO	NO	NO	NO	NO	NO	NO	NO	NO	NO	NO	satisfied
D	30.14	GLM	2022	7	23	1	1	12	60.00	165.00	22.0386	Left breast	4.5	7	Yes	5	5	5	*	*	6	invalid	NO	NO	NO	NO	NO	NO	NO	NO	NO	NO	NO	NO	NO	satisfied
D	29.26	GLM	2022	60	23	1	5	15	85.00	160.00	33.2031	Left breast	10.5	8	NO	6	5	4	*	*	6	invalid	NO	NO	NO	NO	NO	NO	NO	NO	NO	NO	NO	NO	NO	satisfied
D	35.77	GLM	2022	30	25	1	1	12	68.00	168.00	24.093	Right breast	8	6	Yes	7	5	4	*	*	6	invalid	NO	NO	NO	NO	NO	NO	NO	NO	NO	NO	NO	NO	NO	satisfied
D	30.80	GLM	2022	90	27	2	2	11	64.50	160.00	25.1953	Left breast	8	5	NO	5	5	5	*	*	6	invalid	NO	NO	NO	NO	NO	NO	NO	NO	NO	NO	NO	NO	NO	satisfied
D	34.38	GLM	2022	50	24	2	2	12	59.00	158.00	23.634	Right breast	8	7	Yes	6	5	5	*	*	6	invalid	NO	NO	NO	NO	NO	NO	NO	NO	NO	NO	NO	NO	NO	satisfied
D	28.89	GLM	2022	5	25	1	1	12	76.00	165.00	27.9155	Right breast	5.5	5	NO	5	4	4	*	*	6	invalid	NO	NO	NO	NO	NO	NO	NO	NO	NO	NO	NO	NO	NO	satisfied
D	33.68	GLM	2022	60	26	1	1	12	77.00	172.00	26.0276	Left breast	11	7	Yes	6	5	4	*	*	6	invalid	NO	NO	NO	NO	NO	NO	NO	NO	NO	NO	NO	NO	NO	satisfied
D	31.24	GLM	2022	15	21	1	1	12	70.00	162.00	26.6728	Left breast	4	5	NO	4	4	4	*	*	6	invalid	NO	NO	NO	NO	NO	NO	NO	NO	NO	NO	NO	Yes	Yes	unsatisfied
D	29.93	GLM	2022	14	20	1	6	12	88.00	160.00	34.375	Right breast	7.2	7	Yes	4	4	4	*	*	6	invalid	NO	NO	NO	NO	NO	NO	NO	NO	NO	NO	NO	NO	NO	satisfied
D	32.17	GLM	2023	90	26	2	2	12	53.00	158.00	21.2306	Left breast	8	8	NO	5	5	5	*	*	6	invalid	NO	NO	NO	NO	NO	NO	NO	NO	NO	NO	NO	NO	NO	satisfied
D	38.08	GLM	2023	20	29	1	1	11	80.00	159.00	31.6443	Left breast	7	7	Yes	5	5	3	*	*	5	invalid	NO	NO	NO	NO	NO	NO	NO	NO	NO	NO	NO	NO	NO	satisfied
D	38.43	PCM	2023	25	20	2	5	13	54.00	160.00	21.0938	Left breast	3	7	Yes	6	5	3	*	*	5	invalid	NO	NO	NO	NO	NO	NO	NO	NO	NO	NO	NO	NO	NO	satisfied
D	31.67	GLM	2023	22	26	3	3	15	66.00	169.00	23.1084	Left breast	8	8	NO	6	5	3	*	*	5	invalid	NO	NO	NO	NO	NO	NO	NO	NO	NO	NO	NO	NO	NO	satisfied
D	38.17	PCM	2023	7	23	2	2	14	58.00	158.00	23.2335	Left breast	6	7	Yes	5	5	4	*	*	7	invalid	NO	NO	NO	NO	NO	NO	NO	NO	NO	NO	NO	Yes	NO	satisfied
D	31.25	GLM	2023	31	27	1	1	13	64.00	160.00	25	Right breast	6	5	NO	6	4	5	*	*	5	invalid	NO	NO	NO	NO	NO	NO	NO	NO	NO	NO	NO	NO	NO	satisfied
D	31.64	PCM	2023	7	25	1	1	13	66.50	168.00	23.5615	Left breast	6.7	5	Yes	7	5	5	*	*	6	invalid	NO	NO	NO	NO	NO	NO	NO	NO	NO	NO	NO	NO	NO	satisfied
D	34.41	GLM	2023	5	29	2	2	14	62.00	161.00	23.9188	Left breast	6.5	5	NO	5	5	5	*	*	6	invalid	NO	NO	NO	NO	NO	NO	NO	NO	NO	NO	NO	NO	NO	satisfied
D	30.89	GLM	2023	50	30	1	1	13	75.00	158.00	30.0433	Left breast	5	7	Yes	6	6	4	*	*	6	invalid	NO	NO	NO	NO	NO	NO	NO	NO	NO	NO	NO	NO	NO	satisfied
D	31.26	GLM	2023	30	24	1	1	14	61.00	168.00	21.6128	Right breast	10	5	NO	5	5	5	*	*	6	invalid	NO	NO	NO	NO	NO	NO	NO	NO	NO	NO	NO	Yes	Yes	satisfied
D	34.50	GLM	2023	7	32	2	2	13	67.00	158.00	26.8386	Right breast	2	7	Yes	6	6	4	*	*	6	invalid	NO	NO	NO	NO	NO	NO	NO	NO	NO	NO	NO	NO	NO	satisfied
D	37.89	PCM	2023	56	29	1	3	15	72.00	169.00	25.2092	Left breast	5	7	NO	6	6	4	*	*	6	invalid	NO	NO	NO	NO	NO	NO	NO	NO	NO	NO	NO	NO	NO	satisfied
D	31.34	PCM	2023	34	26	1	1	12	63.00	165.00	23.1405	Left breast	4	7	Yes	5	5	5	*	*	6	invalid	NO	NO	NO	NO	NO	NO	NO	NO	NO	NO	NO	NO	NO	satisfied
D	34.24	GLM	2024	7	26	1	1	13	52.00	156.00	21.3675	Right breast	8	8	NO	6	6	4	*	*	6	invalid	NO	NO	NO	NO	NO	NO	NO	NO	NO	NO	NO	NO	NO	satisfied
D	41.43	PCM	2024	20	26	2	2	12	67.00	161.00	25.8478	Left breast	6	8	Yes	7	5	4	*	*	6	invalid	NO	NO	NO	NO	NO	NO	NO	NO	NO	NO	NO	Yes	NO	satisfied
D	28.38	GLM	2024	30	23	2	2	13	61.00	150.00	27.1111	Left breast	7	8	Yes	5	5	5	*	*	6	invalid	NO	NO	NO	NO	NO	NO	NO	NO	NO	NO	NO	NO	NO	satisfied
D	39.32	GLM	2024	60	27	2	2	13	79.00	168.00	27.9904	Left breast	7	8	NO	6	5	4	*	*	7	invalid	NO	NO	NO	NO	NO	NO	NO	NO	NO	NO	NO	NO	NO	unsatisfied
D	34.31	PCM	2024	20	32	1	1	12	52.50	159.00	20.7666	Right breast	6.4	8	Yes	5	5	4	*	*	6	invalid	NO	NO	NO	NO	NO	NO	NO	NO	NO	NO	NO	NO	NO	satisfied
D	32.15	GLM	2024	30	29	1	1	13	73.00	162.00	27.8159	Left breast	7.7	6	NO	6	5	4	*	*	7	invalid	NO	Yes	NO	NO	NO	NO	NO	NO	NO	NO	NO	NO	NO	satisfied
D	31.93	GLM	2024	54	22	2	2	14	62.00	155.00	25.8065	Left breast	5.5	7	Yes	5	4	4	*	*	6	invalid	NO	NO	NO	NO	NO	NO	NO	NO	NO	NO	NO	NO	NO	satisfied
E	32.81	PCM	2020	30	24	1	1	13	54	159	21.3599	Right breast	6.5	8	NO	5	5	4	7	15	35	Effective	NO	NO	NO	NO	NO	NO	NO	NO	NO	NO	NO	NO	NO	satisfied
E	34.21	PCM	2020	15	27	1	1	11	64	156	26.2985	Right breast	5.5	8	Yes	5	5	3	7	16	*	Effective	Yes	NO	Yes	NO	NO	NO	NO	NO	NO	NO	NO	Yes	NO	unsatisfied
E	29.11	GLM	2018	60	21	2	2	12	66.50	164.00	24.7249	Left breast	6	5	NO	5	4	2	7	10	45	Effective	Yes	NO	Yes	Yes	NO	NO	NO	NO	NO	NO	NO	NO	NO	satisfied
E	32.39	GLM	2018	24	24	2	2	11	51.00	154.00	21.5045	Left breast	6	7	Yes	6	4	3	7	11	46	Effective	NO	NO	NO	NO	NO	NO	NO	NO	NO	NO	NO	NO	NO	satisfied
E	35.49	GLM	2018	8	28	2	2	12	60	157.00	24.3418	Right breast	3	7	NO	6	4	3	7	17	35	Effective	NO	NO	NO	NO	NO	NO	NO	NO	NO	NO	NO	NO	NO	satisfied
E	41.89	GLM	2018	20	26	1	1	13	73.00	165.00	26.8136	Left breast	6.7	6	Yes	5	4	3	7	15	25	Effective	Yes	NO	Yes	Yes	NO	NO	NO	NO	NO	NO	NO	NO	NO	unsatisfied
E	39.85	GLM	2018	7	25	2	2	13	58.00	154.00	24.4561	Left breast	14	7	Yes	6	4	3	6	18	20	Effective	NO	NO	NO	NO	NO	NO	NO	NO	NO	NO	NO	NO	NO	satisfied
E	33.36	PCM	2018	40	28	1	1	13	73.00	160.00	28.5156	Right breast	8.3	7	NO	7	5	3	6	20	*	Effective	Yes	Yes	Yes	NO	NO	NO	NO	NO	NO	NO	NO	NO	NO	satisfied
E	26.63	PCM	2018	7	29	2	2	10	55	158.00	22.0317	Right breast	3.5	7	Yes	6	5	3	6	19	55	Effective	Yes	Yes	Yes	Yes	NO	NO	NO	NO	NO	NO	NO	NO	NO	satisfied
E	29.37	GLM	2018	15	24	2	2	12	56.00	158.00	22.4323	Left breast	12	7	NO	5	5	3	6	17	35	Effective	NO	NO	NO	NO	NO	NO	NO	NO	NO	NO	NO	NO	NO	satisfied
E	41.32	GLM	2018	25	25	2	2	12	51.00	160.00	19.9219	Left breast	7	8	Yes	5	6	3	6	14	*	Effective	NO	NO	NO	NO	NO	NO	NO	NO	NO	NO	NO	NO	NO	satisfied
E	36.24	GLM	2022	60	26	1	1	13	64.00	151.00	28.0689	Right breast	6	7	NO	6	6	4	7	16	45	Effective	Yes	Yes	Yes	Yes	NO	NO	NO	NO	NO	NO	NO	NO	NO	unsatisfied
E	28.34	GLM	2022	21	24	1	1	13	57.00	158.00	22.8329	Right breast	7	8	Yes	6	3	3	7	15	55	Effective	NO	NO	NO	NO	NO	NO	NO	NO	NO	NO	NO	NO	NO	satisfied
E	36.50	PCM	2022	30	20	2	2	13	79.00	160.00	30.8594	Left breast	10	8	NO	5	4	4	7	13	35	Effective	Yes	NO	Yes	NO	NO	NO	NO	NO	NO	NO	NO	NO	NO	satisfied
E	27.44	PCM	2022	30	24	1	1	13	84.50	170.00	29.2388	Right breast	4	5	Yes	7	7	3	7	16	25	Effective	Yes	Yes	Yes	Yes	NO	NO	NO	NO	NO	NO	NO	NO	NO	satisfied
E	30.14	GLM	2022	20	23	1	1	12	60.00	165.00	22.0386	Left breast	4.5	7	NO	6	4	3	7	15	20	Effective	NO	NO	NO	NO	NO	NO	NO	NO	NO	NO	NO	NO	NO	satisfied
E	29.26	PCM	2022	60	23	1	5	15	85.00	160.00	33.2031	Left breast	10.5	8	Yes	5	5	3	7	20	*	Effective	NO	NO	NO	NO	NO	NO	NO	NO	NO	NO	NO	NO	NO	satisfied
E	35.77	GLM	2022	30	25	1	1	12	68.00	168.00	24.093	Right breast	8	6	NO	6	6	3	7	16	55	Effective	Yes	Yes	Yes	Yes	NO	NO	NO	NO	NO	NO	NO	Yes	NO	unsatisfied
E	30.80	GLM	2022	90	27	2	2	11	64.50	160.00	25.1953	Left breast	8	5	Yes	5	5	3	7	15	*	Effective	Yes	Yes	Yes	NO	NO	NO	NO	NO	NO	NO	NO	NO	NO	satisfied
E	34.38	GLM	2022	50	24	2	2	12	59.00	158.00	23.634	Right breast	8	7	Yes	6	6	3	7	16	*	Effective	NO	NO	NO	NO	NO	NO	NO	NO	NO	NO	NO	NO	NO	satisfied
E	28.89	GLM	2022	15	25	1	1	12	76.00	165.00	27.9155	Right breast	5.5	5	NO	4	4	3	7	16	35	Effective	NO	NO	NO	NO	NO	NO	NO	NO	NO	NO	NO	NO	NO	satisfied
E	33.68	PCM	2022	60	26	1	1	12	77.00	172.00	26.0276	Left breast	11	7	Yes	4	4	3	6	27	*	Effective	Yes	Yes	Yes	Yes	NO	NO	NO	NO	NO	NO	NO	NO	NO	satisfied
E	31.24	GLM	2022	15	21	1	1	12	70.00	162.00	26.6728	Left breast	4	5	NO	5	5	3	6	5	45	Effective	Yes	NO	Yes	Yes	NO	NO	NO	NO	NO	NO	NO	NO	NO	satisfied
E	29.93	GLM	2022	14	20	1	6	12	88.00	160.00	34.375	Right breast	7.2	7	Yes	5	5	3	6	14	54	Effective	NO	NO	Yes	NO	NO	NO	NO	NO	NO	NO	NO	NO	NO	satisfied
E	32.17	GLM	2023	90	26	2	2	12	53.00	158.00	21.2306	Left breast	8	8	NO	6	5	4	6	18	35	Effective	NO	NO	NO	NO	NO	NO	NO	NO	NO	NO	NO	NO	NO	satisfied
E	38.08	GLM	2023	20	29	1	1	11	80.00	159.00	31.6443	Left breast	7	7	Yes	6	5	3	6	15	25	Effective	Yes	NO	Yes	NO	NO	NO	NO	NO	NO	NO	NO	NO	NO	satisfied
E	38.43	PCM	2023	23	20	2	5	13	54.00	160.00	21.0938	Left breast	3	7	NO	5	5	3	7	18	20	Effective	Yes	Yes	Yes	NO	NO	NO	NO	NO	NO	NO	NO	NO	NO	satisfied
E	31.67	GLM	2023	22	26	1	3	15	66.00	169.00	23.1084	Left breast	8	8	Yes	6	5	4	7	15	*	Effective	NO	NO	NO	NO	NO	NO	NO	NO	NO	NO	NO	NO	NO	satisfied
E	38.17	PCM	2023	7	23	2	2	14	58.00	158.00	23.2335	Left breast	6	7	NO	7	7	3	7	17	55	Effective	NO	Yes	NO	NO	NO	NO	NO	NO	NO	NO	NO	NO	NO	satisfied
E	31.25	PCM	2023	18	27	1	1	13	64.00	160.00	25	Right breast	6	5	Yes	5	5	3	7	16	*	Effective	Yes	NO	Yes	NO	NO	NO	NO	NO	NO	NO	NO	NO	NO	satisfied
E	31.64	PCM	2023	7	25	1	1	13	66.50	168.00	23.5615	Left breast	6.7	5	NO	6	6	3	7	14	*	Effective	Yes	Yes	Yes	Yes	NO	NO	NO	NO	Yes	NO	NO	NO	NO	satisfied
E	34.41	GLM	2023	5	29	2	2	14	62.00	161.00	23.9188	Left breast	6.5	5	Yes	5	5	4	7	13	35	Effective	Yes	Yes	Yes	NO	NO	NO	NO	NO	NO	NO	NO	NO	NO	satisfied
E	30.89	GLM	2023	180	30	1	1	13	75.00	158.00	30.0433	Left breast	5	7	Yes	6	5	4	5	16	*	Effective	NO	NO	NO	NO	NO	NO	NO	NO	NO	NO	NO	NO	NO	satisfied
E	31.26	PCM	2023	30	24	1	1	14	61.00	168.00	21.6128	Right breast	10.5	5	NO	6	5	3	7	19	45	Effective	Yes	Yes	Yes	Yes	NO	NO	NO	NO	NO	NO	NO	NO	NO	satisfied
E	34.50	GLM	2023	7	32	2	2	13	67.00	158.00	26.8386	Right breast	3	7	Yes	5	5	3	7	7	55	Effective	NO	NO	NO	NO	NO	NO	NO	NO	NO	NO	NO	NO	NO	satisfied
E	37.89	PCM	2023	65	29	1	3	15	72.00	169.00	25.2092	Left breast	5	7	Yes	6	4	3	7	13	35	Effective	NO	NO	NO	NO	NO	NO	NO	NO	NO	NO	NO	NO	NO	satisfied
E	31.34	PCM	2023	17	26	1	1	12	63.00	165.00	23.1405	Left breast	4	7	NO	7	4	4	6	6	25	Effective	Yes	Yes	Yes	Yes	NO	NO	NO	NO	NO	NO	NO	NO	NO	satisfied
E	34.24	GLM	2024	7	26	1	1	13	52.00	156.00	21.3675	Right breast	8	8	Yes	5	5	5	6	15	20	Effective	Yes	Yes	Yes	NO	NO	NO	NO	NO	NO	NO	NO	NO	NO	satisfied
E	41.43	PCM	2024	20	26	2	2	12	67.00	161.00	25.8478	Left breast	6	8	NO	6	3	3	6	15	*	Effective	NO	NO	NO	NO	NO	NO	NO	NO	NO	NO	NO	NO	NO	satisfied
E	28.38	GLM	2024	30	23	2	2	13	61.00	150.00	27.1111	Left breast	7	8	Yes	5	5	4	6	14	55	Effective	NO	NO	NO	NO	NO	NO	NO	NO	NO	NO	NO	NO	NO	satisfied
E	39.32	PCM	2024	60	27	2	2	13	79.00	168.00	27.9904	Left breast	7	8	NO	6	4	2	6	17	*	Effective	Yes	Yes	Yes	NO	NO	NO	NO	NO	NO	NO	NO	NO	NO	satisfied
E	34.31	PCM	2024	20	32	1	1	12	52.50	159.00	20.7666	Right breast	6.4	8	Yes	4	4	4	7	16	*	Effective	Yes	Yes	Yes	NO	NO	NO	NO	NO	NO	NO	NO	NO	NO	satisfied
E	32.15	GLM	2024	30	29	1	1	13	73.00	162.00	27.8159	Left breast	7.7	6	NO	4	4	3	7	14	35	Effective	NO	NO	NO	NO	NO	NO	NO	NO	Yes	NO	NO	NO	NO	satisfied
E	31.93	GLM	2024	65	22	2	2	14	62.00	155.00	25.8065	Left breast	5.5	7	Yes	5	5	3	7	15	*	Effective	NO	NO	NO	NO	NO	NO	NO	NO	NO	NO	NO	NO	NO	satisfied
E	29.13	GLM	2018	98	22	2	2	12	66.50	164.00	24.7249	Left breast	6	5	NO	5	5	2	7	15	40	Effective	Yes	Yes	Yes	Yes	Yes	NO	NO	NO	NO	NO	NO	NO	NO	satisfied
E	35.39	GLM	2018	40	24	2	2	11	51.00	154.00	21.5045	Left breast	6	7	Yes	6	4	3	5	17	46	Effective	Yes	Yes	Yes	NO	NO	NO	NO	NO	NO	NO	NO	NO	NO	satisfied
E	35.49	GLM	2018	23	28	2	2	12	53.00	157.00	21.5019	Right breast	3	7	NO	6	4	3	7	14	35	Effective	Yes	Yes	Yes	Yes	NO	NO	NO	NO	NO	NO	NO	NO	NO	satisfied
E	61.99	GLM	2018	20	26	1	1	13	73.00	165.00	26.8136	Left breast	6.7	6	Yes	5	5	5	7	15	25	Effective	NO	NO	NO	NO	NO	NO	NO	NO	NO	NO	NO	NO	NO	satisfied
E	29.85	PCM	2018	7	25	2	2	13	58.00	154.00	24.4561	Left breast	14	7	Yes	6	5	3	7	20	20	Effective	Yes	Yes	Yes	NO	NO	NO	NO	NO	NO	NO	NO	Yes	NO	satisfied
E	33.36	PCM	2018	7	28	1	1	13	73.00	160.00	28.5156	Right breast	8.3	7	NO	7	5	3	5	20	*	Effective	Yes	Yes	Yes	Yes	NO	NO	NO	NO	NO	NO	NO	NO	NO	satisfied
E	26.63	PCM	2018	7	29	2	2	10	50.00	158.00	20.0288	Right breast	3.5	7	Yes	5	5	4	7	7	55	Effective	NO	NO	NO	NO	NO	NO	NO	NO	NO	NO	NO	NO	NO	satisfied
E	29.37	GLM	2018	15	24	2	2	12	56.00	158.00	22.4323	Left breast	12	7	NO	6	3	3	6	14	*	Effective	NO	NO	NO	NO	NO	NO	NO	NO	NO	NO	NO	NO	NO	satisfied
E	41.32	GLM	2018	21	25	2	2	12	51.00	160.00	19.9219	Left breast	7	8	Yes	5	5	5	6	15	*	Effective	Yes	Yes	Yes	Yes	Yes	NO	NO	NO	NO	NO	NO	Yes	NO	unsatisfied
E	36.24	GLM	2022	60	26	1	1	13	64.00	151.00	28.0689	Right breast	6	7	NO	6	6	6	6	13	35	Effective	Yes	Yes	Yes	Yes	NO	NO	NO	NO	NO	NO	NO	NO	NO	satisfied
E	28.34	GLM	2022	3	24	1	1	13	57.00	158.00	22.8329	Right breast	7	8	Yes	6	6	6	6	14	*	Effective	NO	NO	NO	NO	NO	NO	NO	NO	NO	NO	NO	NO	NO	satisfied
E	36.50	PCM	2022	32	21	2	2	13	79.00	160.00	30.8594	Left breast	10	8	NO	5	4	3	6	23	45	Effective	NO	NO	NO	NO	NO	NO	NO	NO	NO	NO	NO	NO	NO	satisfied
E	27.44	PCM	2022	30	24	1	1	13	84.50	170.00	29.2388	Right breast	4	5	Yes	6	5	3	7	9	57	Effective	Yes	Yes	Yes	Yes	NO	NO	NO	NO	NO	NO	NO	NO	NO	satisfied
E	30.14	GLM	2020	3	23	1	1	12	60.00	165.00	22.0386	Left breast	4.5	7	NO	7	4	3	7	8	35	Effective	NO	NO	NO	NO	NO	NO	NO	NO	NO	NO	NO	NO	NO	satisfied
E	29.26	GLM	2022	60	23	2	5	15	85.00	160.00	33.2031	Left breast	10.5	8	Yes	5	5	5	5	16	25	Effective	NO	NO	NO	NO	NO	NO	NO	NO	NO	NO	NO	NO	NO	satisfied
E	35.77	GLM	2022	30	25	1	1	12	68.00	168.00	24.093	Right breast	8	6	NO	6	4	3	7	15	20	Effective	Yes	Yes	Yes	Yes	Yes	NO	NO	NO	NO	NO	NO	NO	NO	satisfied
E	30.80	PCM	2022	90	27	2	2	11	64.50	160.00	25.1953	Left breast	8	5	Yes	5	5	4	6	17	*	Effective	Yes	Yes	Yes	NO	NO	NO	NO	NO	NO	NO	NO	NO	NO	satisfied
E	34.38	GLM	2022	50	24	2	2	12	59.00	158.00	23.634	Right breast	8	7	Yes	6	4	3	7	15	45	Effective	Yes	Yes	Yes	Yes	NO	NO	NO	NO	NO	NO	NO	NO	NO	satisfied
E	28.89	GLM	2022	5	25	1	1	12	76.00	165.00	27.9155	Right breast	5.5	5	NO	4	4	4	7	10	*	Effective	NO	NO	NO	NO	NO	NO	NO	NO	NO	NO	NO	NO	NO	satisfied
E	33.68	GLM	2020	60	26	1	1	12	77.00	172.00	26.0276	Left breast	11	7	Yes	4	4	4	6	19	35	Effective	Yes	Yes	Yes	Yes	NO	NO	NO	NO	NO	NO	NO	NO	NO	satisfied
E	31.24	GLM	2022	15	21	1	1	12	70.00	162.00	26.6728	Left breast	4	5	Yes	5	3	3	7	9	*	Effective	Yes	Yes	Yes	Yes	NO	NO	NO	NO	NO	NO	NO	NO	NO	satisfied
E	29.93	GLM	2022	14	23	2	6	12	88.00	160.00	34.375	Right breast	7.2	7	NO	5	4	3	7	8	45	Effective	NO	NO	NO	NO	NO	NO	NO	NO	NO	NO	NO	NO	NO	satisfied
E	32.17	GLM	2023	90	26	2	2	12	53.00	158.00	21.2306	Left breast	8	8	Yes	6	4	3	6	15	35	Effective	NO	NO	NO	NO	NO	NO	NO	NO	NO	NO	NO	NO	NO	satisfied
E	38.08	GLM	2023	20	29	1	1	11	80.00	159.00	31.6443	Left breast	7	7	NO	6	4	6	6	16	35	Effective	Yes	Yes	Yes	Yes	Yes	NO	NO	NO	NO	NO	NO	NO	NO	satisfied
E	38.43	PCM	2023	30	20	2	5	13	54.00	160.00	21.0938	Left breast	3	7	Yes	5	4	3	6	7	25	Effective	Yes	Yes	Yes	Yes	NO	NO	NO	NO	NO	NO	NO	NO	NO	satisfied
E	31.67	GLM	2023	22	26	3	3	15	66.00	169.00	23.1084	Left breast	8	8	NO	6	4	3	6	8	20	Effective	NO	NO	NO	NO	NO	NO	NO	NO	NO	NO	NO	NO	NO	satisfied
E	38.17	PCM	2020	7	23	2	2	14	58.00	158.00	23.2335	Left breast	6	7	Yes	7	5	3	7	10	*	Effective	NO	NO	NO	NO	NO	NO	NO	NO	NO	NO	NO	NO	NO	satisfied
E	31.25	GLM	2023	25	27	1	1	13	64.00	160.00	25	Right breast	6	5	NO	5	4	3	6	11	55	Effective	Yes	Yes	Yes	Yes	NO	NO	NO	NO	NO	NO	NO	NO	NO	satisfied
E	31.64	PCM	2023	7	25	1	1	13	66.50	168.00	23.5615	Left breast	6.7	5	Yes	6	6	3	6	7	*	Effective	NO	NO	NO	NO	NO	NO	NO	NO	NO	NO	NO	NO	NO	satisfied
E	34.41	GLM	2021	5	29	2	2	14	62.00	161.00	23.9188	Left breast	6.5	5	NO	5	5	3	7	14	35	Effective	NO	NO	NO	NO	NO	NO	NO	NO	NO	NO	NO	NO	NO	satisfied
E	30.89	GLM	2023	80	30	1	1	13	75.00	158.00	30.0433	Left breast	5	7	Yes	6	4	2	7	15	*	Effective	Yes	Yes	Yes	NO	Yes	NO	NO	NO	NO	NO	NO	NO	NO	satisfied
E	31.26	PCM	2023	30	24	1	1	14	61.00	168.00	21.6128	Right breast	10	5	NO	6	6	3	6	20	45	Effective	Yes	Yes	Yes	Yes	NO	NO	NO	NO	NO	NO	NO	NO	NO	satisfied
E	34.50	GLM	2021	7	32	2	2	13	67.00	158.00	26.8386	Right breast	2	7	Yes	5	5	2	7	7	55	Effective	NO	NO	NO	NO	NO	NO	NO	NO	NO	NO	NO	NO	NO	satisfied
E	37.89	PCM	2023	80	29	3	3	15	72.00	169.00	25.2092	Left breast	5	7	Yes	6	4	2	7	14	35	Effective	NO	NO	NO	NO	NO	NO	NO	NO	NO	NO	NO	NO	NO	satisfied
E	31.34	PCM	2023	4	26	1	1	12	63.00	165.00	23.1405	Left breast	4	7	NO	7	5	3	5	16	25	Effective	Yes	Yes	Yes	Yes	NO	NO	NO	NO	NO	NO	NO	NO	Yes	unsatisfied
E	34.24	PCM	2024	7	26	1	1	13	52.00	156.00	21.3675	Right breast	8	8	Yes	5	5	3	7	18	30	Effective	NO	NO	NO	NO	NO	NO	NO	NO	NO	NO	NO	NO	NO	satisfied
E	41.43	PCM	2024	20	26	2	2	12	67.00	161.00	25.8478	Left breast	6	8	NO	6	4	3	7	15	*	Effective	NO	NO	NO	NO	NO	NO	NO	NO	NO	NO	NO	NO	NO	satisfied
E	29.13	GLM	2018	50	24	2	2	12	66.50	164.00	24.7249	Left breast	6	5	Yes	5	4	3	6	17	53	Effective	Yes	Yes	NO	Yes	Yes	NO	NO	NO	Yes	NO	NO	NO	NO	satisfied
E	35.39	GLM	2022	2	24	2	2	11	51.00	154.00	21.5045	Left breast	6	7	NO	6	4	3	6	15	*	Effective	Yes	Yes	Yes	Yes	NO	NO	NO	NO	NO	NO	NO	NO	NO	unsatisfied
E	35.49	GLM	2018	3	28	2	2	12	53.00	157.00	21.5019	Right breast	3	7	Yes	5	3	3	6	9	*	Effective	Yes	Yes	Yes	Yes	NO	NO	NO	NO	NO	NO	NO	NO	NO	satisfied
E	51.99	GLM	2018	20	26	1	1	13	73.00	165.00	26.8136	Left breast	6.7	6	NO	6	4	3	6	12	37	Effective	NO	NO	NO	NO	NO	NO	NO	NO	NO	NO	NO	NO	NO	satisfied
E	29.85	GLM	2018	7	25	2	2	13	58.00	154.00	24.4561	Left breast	14	7	Yes	6	3	3	6	15	*	Effective	NO	NO	NO	NO	NO	NO	NO	NO	NO	NO	NO	NO	NO	satisfied
E	33.36	GLM	2020	32	28	1	1	13	73.00	160.00	28.5156	Right breast	8.3	7	NO	5	5	4	7	16	45	Effective	NO	NO	NO	NO	NO	NO	NO	NO	NO	NO	NO	NO	NO	satisfied
E	26.63	PCM	2018	7	29	2	2	10	50.00	158.00	20.0288	Right breast	3.5	7	Yes	6	3	3	7	8	55	Effective	Yes	Yes	Yes	Yes	NO	NO	NO	NO	NO	NO	NO	NO	NO	satisfied
E	29.37	GLM	2018	13	24	2	2	12	56.00	158.00	22.4323	Left breast	12	7	NO	7	5	3	5	15	28	Effective	Yes	Yes	NO	Yes	Yes	NO	NO	NO	NO	NO	NO	NO	NO	satisfied
E	41.32	GLM	2018	23	25	2	2	12	51.00	160.00	19.9219	Left breast	7	8	Yes	5	5	4	7	14	25	Effective	NO	NO	NO	NO	NO	NO	NO	NO	NO	NO	NO	NO	NO	satisfied
E	36.24	GLM	2022	34	26	1	1	13	64.00	151.00	28.0689	Right breast	6	7	Yes	6	3	3	5	18	22	Effective	NO	NO	NO	NO	NO	NO	NO	NO	NO	NO	NO	NO	NO	satisfied
E	28.34	GLM	2022	3	24	1	1	13	57.00	158.00	22.8329	Right breast	7	8	NO	5	3	2	7	14	*	Effective	Yes	Yes	Yes	Yes	NO	Yes	Yes	NO	NO	NO	NO	NO	NO	satisfied
E	36.50	PCM	2022	5	20	2	2	13	79.00	160.00	30.8594	Left breast	10	8	Yes	6	3	3	7	19	54	Effective	NO	NO	NO	NO	NO	NO	NO	NO	NO	NO	NO	NO	NO	satisfied
E	27.44	PCM	2023	30	24	1	1	13	84.50	170.00	29.2388	Right breast	4	5	Yes	4	4	4	5	11	*	Effective	NO	NO	NO	NO	NO	NO	NO	NO	Yes	NO	NO	NO	NO	satisfied
E	30.14	GLM	2022	7	23	1	1	12	60.00	165.00	22.0386	Left breast	4.5	7	NO	4	4	3	7	13	*	Effective	Yes	NO	NO	NO	NO	NO	NO	NO	NO	NO	NO	NO	Yes	unsatisfied
E	29.26	GLM	2020	60	23	2	5	15	85.00	160.00	33.2031	Left breast	10.5	8	Yes	5	4	3	5	14	*	Effective	Yes	Yes	Yes	Yes	NO	Yes	Yes	NO	NO	NO	NO	NO	NO	satisfied
E	35.77	PCM	2022	30	25	1	1	12	68.00	168.00	24.093	Right breast	8	6	NO	5	4	3	4	17	*	Effective	NO	NO	NO	NO	NO	NO	NO	NO	NO	NO	NO	NO	NO	satisfied
E	30.80	PCM	2022	90	27	2	2	11	64.50	160.00	25.1953	Left breast	8	5	Yes	6	4	4	6	19	35	Effective	NO	NO	NO	NO	NO	NO	NO	NO	NO	NO	NO	NO	NO	satisfied
E	34.38	GLM	2018	50	24	2	2	12	59.00	158.00	23.634	Right breast	8	7	NO	6	3	3	6	21	*	Effective	Yes	NO	Yes	Yes	NO	NO	NO	NO	NO	NO	NO	NO	NO	satisfied
E	28.89	GLM	2022	5	25	1	1	12	76.00	165.00	27.9155	Right breast	5.5	5	Yes	5	5	3	5	16	45	Effective	NO	NO	NO	NO	NO	NO	NO	NO	NO	NO	NO	NO	NO	satisfied
E	33.68	GLM	2022	60	26	1	1	12	78	172.00	26.3656	Left breast	11	7	NO	5	4	3	6	15	55	Effective	NO	NO	NO	NO	NO	NO	NO	NO	NO	NO	NO	NO	NO	satisfied
E	31.24	GLM	2018	15	21	1	1	12	70.00	162.00	26.6728	Left breast	4	5	Yes	7	3	3	6	11	36	Effective	Yes	NO	Yes	Yes	Yes	NO	NO	NO	NO	NO	NO	NO	NO	unsatisfied
E	39.93	PCM	2022	14	24	2	6	12	88.00	160.00	34.375	Right breast	7.2	7	NO	6	6	4	7	20	25	Effective	Yes	Yes	NO	Yes	Yes	NO	NO	NO	NO	NO	NO	NO	Yes	unsatisfied
